# Supplementary material for: Reduction in chloroplastic ribulose-5-phosphate-3-epimerase decreases photosynthetic capacity in Arabidopsis
Source: Front Plant Sci. 2022 Oct 14;13:813241. doi: 10.3389/fpls.2022.813241 (PMC9614318; doi:10.3389/fpls.2022.813241)
Supplement: Supplementary file 3 [file DataSheet_3.xlsx]

## Sheet: FIGURE 1C
FIGURE 1C
		1/4NPQ
	WT		WT(1)	WT(2)	WT(3)	WT(4)
		Time（s）	1/4 NPQ				NPQ				AVG	SD
		0	0	0	0	0	0	0	0	0	0	0
		20	0.086	0.098	0.094	0.106	0.344	0.392	0.376	0.424	0.384	0.0333067
		40	0.188	0.2	0.204	0.212	0.752	0.8	0.816	0.848	0.804	0.04
		60	0.212	0.231	0.227	0.239	0.848	0.924	0.908	0.956	0.909	0.045299
		80	0.2	0.216	0.208	0.227	0.8	0.864	0.832	0.908	0.851	0.0461158
		100	0.173	0.192	0.176	0.196	0.692	0.768	0.704	0.784	0.737	0.0457675
		120	0.149	0.169	0.153	0.173	0.596	0.676	0.612	0.692	0.644	0.0471027
		140	0.129	0.153	0.133	0.157	0.516	0.612	0.532	0.628	0.572	0.0561902
			rpe-1(1)	rpe-1(2)	rpe-1(3)	rpe-1(4)
	rpe-1		NPQ1	NPQ2	NPQ3	NPQ4
		Time（s）	1/4 NPQ				NPQ				AVG	SD
		0	0	0	0	0	0	0	0	0	0	0
		20	0.157	0.133	0.145	0.129	0.628	0.532	0.58	0.516	0.564	0.0505964
		40	0.278	0.259	0.278	0.255	1.112	1.036	1.112	1.02	1.07	0.0489353
		60	0.314	0.302	0.314	0.294	1.256	1.208	1.256	1.176	1.224	0.0391918
		80	0.322	0.322	0.329	0.31	1.288	1.288	1.316	1.24	1.283	0.0315595
		100	0.318	0.329	0.325	0.314	1.272	1.316	1.3	1.256	1.286	0.0270308
		120	0.306	0.322	0.314	0.306	1.224	1.288	1.256	1.224	1.248	0.0306377
		140	0.29	0.31	0.294	0.302	1.16	1.24	1.176	1.208	1.196	0.0354777
	rpe-2		rpe-2(1)	rpe-2(2)	rpe-2(3)	rpe-2(4)
		Time（s）	1/4 NPQ				NPQ				AVG	SD
		0	0	0	0	0	0	0	0	0	0	0
		20	0.125	0.106	0.137	0.125	0.5	0.424	0.548	0.5	0.493	0.051264
		40	0.243	0.227	0.259	0.239	0.972	0.908	1.036	0.956	0.968	0.0528646
		60	0.282	0.282	0.286	0.282	1.128	1.128	1.144	1.128	1.132	0.008
		80	0.29	0.298	0.294	0.302	1.16	1.192	1.176	1.208	1.184	0.0206559
		100	0.278	0.298	0.282	0.302	1.112	1.192	1.128	1.208	1.16	0.0471027
		120	0.263	0.286	0.271	0.286	1.052	1.144	1.084	1.144	1.106	0.0457821
		140	0.251	0.267	0.251	0.275	1.004	1.068	1.004	1.1	1.044	0.048
	rpe-3		rpe-3(1)	rpe-3(2)	rpe-3(3)	rpe-3(4)
			1/4 NPQ				NPQ				AVG	SD
		0	0	0	0	0	0	0	0	0	0	0
		20	0.133	0.125	0.125	0.137	0.532	0.5	0.5	0.548	0.52	0.024
		40	0.251	0.247	0.243	0.247	1.004	0.988	0.972	0.988	0.988	0.0130639
		60	0.278	0.275	0.275	0.278	1.112	1.1	1.1	1.112	1.106	0.0069282
		80	0.275	0.271	0.267	0.271	1.1	1.084	1.068	1.084	1.084	0.0130639
		100	0.259	0.255	0.243	0.247	1.036	1.02	0.972	0.988	1.004	0.0292119
		120	0.243	0.235	0.22	0.227	0.972	0.94	0.88	0.908	0.925	0.0397827
		140	0.224	0.216	0.2	0.204	0.896	0.864	0.8	0.816	0.844	0.0440606

## Sheet: FIGURE 4B
A （μmol CO2 m-2 s-1）
	WT(1)	WT(2)	WT(3)	WT(4)	AVG	SD
103 μmol photons m-2 s-1	2.15328	2.05767	1.91122	2.24858	2.09269	0.143909
197 μmol photons m-2 s-1	4.32587	4.54365	4.25636	4.06971	4.2989	0.195762
756 μmol photons m-2 s-1	7.72813	7.55848	7.40867	7.54378	7.55977	0.130934
	rpe-1(1)	rpe-1(2)	rpe-1(3)	rpe-1(4)	AVG	SD		T-TEST to WT
103 μmol photons m-2 s-1	1.94341	2.03686	1.85193	1.74142	1.8934	0.126358		0.083375
197 μmol photons m-2 s-1	3.13712	3.60928	3.44559	3.48518	3.41929	0.200624		0.000762577	**
756 μmol photons m-2 s-1	5.77505	5.43171	5.7583	6.04171	5.75169	0.249727		9.81577e-05	**
	rpe-2(1)	rpe-2(2)	rpe-2(3)	rpe-2(4)	AVG	SD
103 μmol photons m-2 s-1	2.21652	1.96626	1.8262	1.83718	1.96154	0.181495		0.302813
197 μmol photons m-2 s-1	3.42446	3.88325	3.61318	3.80967	3.68264	0.20645		0.00494959	**
756 μmol photons m-2 s-1	6.35378	6.53446	6.4078	6.21407	6.37753	0.132696		1.47454e-05	**
	rpe-3(1)	rpe-3(2)	rpe-3(3)	rpe-3(4)	AVG	SD
103 μmol photons m-2 s-1	1.83513	2.18149	1.95214	1.9923	1.99027	0.143866		0.352947
197 μmol photons m-2 s-1	4.37527	3.8557	3.73877	3.91857	3.97208	0.278928		0.109124
756 μmol photons m-2 s-1	6.97644	7.04964	6.82163	7.01967	6.96684	0.101363		0.000490227	**

## Sheet: FIGURE 5
5A	WT(1)		WT(2)		WT(3)
	ci	A	ci	A	ci	A
	μmol CO2 mol-1	μmol m-2 s-1	μmol CO2 mol-1	μmol m-2 s-1	μmol CO2 mol-1	μmol m-2 s-1
	54.9723	-0.99048	54.9735	-0.77685	57.6933	-0.77551
	93.6989	0.92995	92.4704	0.96287	90.7876	0.83203
	135.568	2.79643	134.32	2.80287	130.897	2.37544
	181.361	3.90561	181.881	3.69618	177.753	3.65349
	271.091	6.40074	274.606	5.84246	268.768	6.18131
	357.938	8.90723	355.644	8.78176	360.352	9.75326
	434.709	10.7646	432.855	10.2751	451.832	11.4316
	591.335	12.4715	568.208	12.5712	625.469	13.4193
	820.855	14.3546	760.653	14.5607	862.17	14.9384
	1266.33	15.1	1197.78	15.0986	1302.79	15.2257
	rpe-1(1)		rpe-1(2)		rpe-1(3)
	ci	A	ci	A	ci	A
	μmol CO2 mol-1	μmol m-2 s-1	μmol CO2 mol-1	μmol m-2 s-1	μmol CO2 mol-1	μmol m-2 s-1
	59.0098	-0.76118	57.5869	-0.65949	62.0275	-0.95892
	92.1346	0.61435	90.9036	0.70675	96.8095	0.1482
	129.438	2.37516	130.28	2.48737	132.038	2.04729
	175.541	3.51933	178.25	3.3809	171.828	4.06975
	268.258	5.58283	273.025	5.30338	262.329	6.3053
	354.659	7.95481	360.79	8.16878	353.028	8.293
	433.102	9.84948	439.424	9.93699	443.079	9.44569
	588.141	11.0787	600.773	10.9504	614.662	10.9986
	824.775	11.192	824.08	10.5403	862.767	11.8123
	1241.58	12.4035	1241.18	12.6112	1298.4	12.3986
	rpe-2(1)		rpe-2(2)		rpe-2(3)
	ci	A	ci	A	ci	A
	μmol CO2 mol-1	μmol m-2 s-1	μmol CO2 mol-1	μmol m-2 s-1	μmol CO2 mol-1	μmol m-2 s-1
	59.0685	-0.81355	58.9192	-1.20162	55.7422	-0.95374
	94.3135	0.42221	97.0301	0.22031	95.5214	0.45918
	133.145	1.83353	136.667	2.01907	136.255	2.02543
	172.783	3.55638	178.764	3.60621	177.544	3.74836
	263.23	5.45711	269.051	5.76671	265.106	6.05581
	350.503	7.79855	356.388	7.99512	352.794	8.31685
	433.565	9.60474	440.604	9.23501	441.738	9.55118
	605.901	11.023	607.5	11.2117	618.618	11.2334
	848.764	11.4345	859.796	11.7216	885.878	11.8599
	1271.44	12.6144	1287.07	13.325	1337.37	12.3216
	rpe-3(1)		rpe-3(2)		rpe-3(3)
	ci	A	ci	A	ci	A
	μmol CO2 mol-1	μmol m-2 s-1	μmol CO2 mol-1	μmol m-2 s-1	μmol CO2 mol-1	μmol m-2 s-1
	55.7764	-0.93307	52.4977	-0.50902	53.788	-0.88734
	94.5437	0.68073	92.7746	1.00044	95.2483	0.72872
	135.54	2.48911	135.834	2.57628	135.91	2.63217
	181.251	3.67698	182.411	3.89907	180.556	3.78213
	270.068	6.09771	276.754	5.7757	269.58	6.2404
	355.131	8.76913	365.748	8.27656	356.542	8.61435
	434.621	10.2974	451.146	10.1768	440.406	10.2659
	587.432	12.5492	613.001	12.4116	597.259	12.4905
	807.918	14.2414	823.871	14.3955	828.052	13.9055
	1256.93	14.147	1256.3	14.7314	1268.94	14.4706
5B、5C
	Vcmax	Jmax			Vcmax	Jmax			Vcmax	Jmax			Vcmax	Jmax
WT(1)	43	78		rpe-1(1)	41	65		rpe-2(1)	37	64		rpe-3(1)	47	77
WT(2)	48	77		rpe-1(2)	38	62		rpe-2(2)	44	70		rpe-3(2)	45	74
WT(3)	43	76		rpe-1(3)	37	65		rpe-2(3)	41	70		rpe-3(3)	47	74
WT(4)	42	78		rpe-1(4)	32	62		rpe-2(4)	41	65		rpe-3(4)	49	76
WT(5)	48	80		rpe-1(5)	39	65		rpe-2(5)	38	65		rpe-3(5)	49	77
AVG	44.8	77.8		AVG	37.4	63.8		AVG	40.2	66.8		AVG	47.4	75.6
SD	2.94958	1.48324		SD	3.36155	1.64317		SD	2.77489	2.94958		SD	1.67332	1.51658
				T-TEST to WT	0.00622351	6.71401e-07			0.0348164	0.000325666			0.134675	0.0490109
					**	**			*	**				*

## Sheet: FIGURE 6
6A
ETR			light intensity	WT(1)	WT(2)	WT(3)	WT(4)	WT(5)	AVG	SD
			0	0	0	0	0	0	0	0
			9	2.8	2.8	2.7	2.8	2.8	2.78	0.0447214
			38	11.7	11.6	11.4	11.5	11.5	11.54	0.114018
			77	23.1	22.9	22.7	22.6	22.4	22.74	0.270185
			117	33.6	33.1	33.2	32.5	31.8	32.84	0.70214
			221	51.6	49.6	51.4	49.3	47.5	49.88	1.68434
			397	63	58.7	62	61.3	57.2	60.44	2.41102
			665	65.8	61.9	66.3	66.1	64.4	64.9	1.83439
			1031	65.6	63.4	67.1	66.5	62.2	64.96	2.08638
			light intensity	rpe-1(1)	rpe-1(2)	rpe-1(3)	rpe-1(4)	rpe-1(5)	AVG	SD
		T-TEST to WT	0	0	0	0	0	0	0	0
		0.4062	9	2.7	2.8	2.8	2.6	2.8	2.74	0.0894427
	*	0.0378109	38	11.3	11.2	11.4	11	11.5	11.28	0.192354
	*	0.0258469	77	22.2	21.1	22.3	21.6	22.4	21.92	0.554076
	*	0.0128574	117	31.8	31	31.8	30.9	32.2	31.54	0.563915
	**	0.00195373	221	45.4	44.8	45.8	44.5	47	45.5	0.979796
	**	0.00063548	397	52.2	51.8	52.9	51	54	52.38	1.13666
	**	2.70789e-05	665	53.6	54.4	54.6	53.1	55.5	54.24	0.928978
	**	5.40529e-05	1031	53.1	53.2	55.8	55.4	57.7	55.04	1.9321
			light intensity	rpe-2(1)	rpe-2(2)	rpe-2(3)	rpe-2(4)	rpe-2(5)	AVG	SD
			0	0	0	0	0	0	0	0
		1	9	2.7	2.8	2.8	2.8	2.8	2.78	0.0447214
		0.128183	38	11.3	11.3	11.5	11.5	11.5	11.42	0.109545
		0.10268	77	22.4	22.3	22.6	22.6	22.5	22.48	0.130384
		0.0674357	117	31.8	31.5	32.5	32	32.4	32.04	0.415933
	*	0.0122837	221	46.3	45.4	47.9	45.7	48.4	46.74	1.33903
	**	0.00609516	397	55.8	53.2	56.7	53.5	57.3	55.3	1.86145
	**	0.000925519	665	58.2	55.7	60.2	55.4	60.2	57.94	2.33195
	**	0.00152825	1031	59.2	56.6	60.2	56.4	61.1	58.7	2.11896
			light intensity	rpe-3(1)	rpe-3(2)	rpe-3(3)	rpe-3(4)	rpe-3(5)	AVG	SD
			0	0	0	0	0	0	0	0
		0.195016	9	2.8	2.8	2.8	2.8	2.9	2.82	0.0447214
		0.760634	38	11.5	11.4	11.5	11.6	11.6	11.52	0.083666
		0.28722	77	22.4	22	22.6	22.8	22.8	22.52	0.334664
		0.104741	117	31.7	30.7	32.1	32.6	32.7	31.96	0.811172
	*	0.0300719	221	46.3	45.2	47.7	48.2	48.8	47.24	1.46731
	**	0.0373159	397	55.2	56.3	57.4	57.9	59	57.16	1.4639
	**	0.00334551	665	59	60.8	60.6	60.2	62.4	60.6	1.22474
		0.237572	1031	62.5	66.8	63	61.3	62.8	63.28	2.07533
6B		WT	light intensity	WT(1)	WT(2)	WT(3)	WT(4)	WT(5)	AVG	SD
NPQ			0	0	0	0	0	0	0	0
			9	0.023	0.023	0.025	0.02	0.028	0.0238	0.00294958
			38	0.07	0.067	0.069	0.065	0.079	0.07	0.00538516
			77	0.103	0.095	0.094	0.09	0.106	0.0976	0.00665582
			117	0.132	0.119	0.114	0.107	0.143	0.123	0.0144395
			221	0.33	0.299	0.298	0.265	0.342	0.3068	0.0302605
			397	0.646	0.598	0.616	0.575	0.646	0.6162	0.0308415
			665	0.84	0.809	0.83	0.831	0.825	0.827	0.0114237
			1031	0.98	0.975	1.03	0.978	0.974	0.9874	0.0239332
		T-TEST to WT	light intensity	rpe-1(1)	rpe-1(2)	rpe-1(3)	rpe-1(4)	rpe-1(5)	AVG	SD
		85	0	0	0	0	0	0	0	0
		0.333307	9	0.045	0.027	0.036	0.017	0.022	0.0294	0.0111937
		0.885365	38	0.087	0.071	0.086	0.046	0.066	0.0712	0.0168137
		0.11149	77	0.114	0.097	0.117	0.103	0.101	0.1064	0.0086487
	*	0.0145386	117	0.193	0.129	0.175	0.191	0.156	0.1688	0.0267619
	**	2.99557e-05	221	0.478	0.434	0.489	0.522	0.459	0.4764	0.0329439
	**	5.04736e-06	397	0.8	0.828	0.825	0.815	0.855	0.8246	0.0202064
	**	5.01748e-08	665	0.963	0.998	0.98	0.975	0.985	0.9802	0.0128725
	**	0.000935338	1031	1.044	1.093	1.072	1.052	1.115	1.0752	0.0292524
			light intensity	rpe-2(1)	rpe-2(2)	rpe-2(3)	rpe-2(4)	rpe-2(5)	AVG	SD
		94	0	0	0	0	0	0	0	0
		0.454045	9	0.013	0.024	0.042	0.03	0.03	0.0278	0.0105451
		0.704461	38	0.039	0.064	0.083	0.074	0.074	0.0668	0.0169322
		0.820221	77	0.085	0.093	0.121	0.101	0.096	0.0992	0.0134981
		0.0835095	117	0.14	0.139	0.2	0.134	0.145	0.1516	0.0273368
	**	0.000384737	221	0.417	0.406	0.495	0.417	0.47	0.441	0.0391599
	**	2.8536e-05	397	0.737	0.788	0.801	0.788	0.828	0.7884	0.03305
	**	5.14058e-08	665	0.966	0.977	0.965	0.974	0.984	0.9732	0.00791833
	**	0.000141611	1031	1.088	1.109	1.071	1.082	1.077	1.0854	0.0146048
			light intensity	rpe-3(1)	rpe-3(2)	rpe-3(3)	rpe-3(4)	rpe-3(5)	AVG	SD
		15	0	0	0	0	0	0	0	0
		0.671419	9	0.026	0.034	0.029	0.014	0.024	0.0254	0.0074027
		0.497144	38	0.072	0.084	0.084	0.057	0.073	0.074	0.0111131
		0.483988	77	0.103	0.113	0.117	0.081	0.1	0.1028	0.0140428
		0.503564	117	0.131	0.139	0.141	0.107	0.128	0.1292	0.0135351
	*	0.0392129	221	0.359	0.35	0.327	0.363	0.335	0.3468	0.0154337
	**	0.00616953	397	0.7	0.692	0.654	0.71	0.658	0.6828	0.0253219
	**	3.33439e-06	665	0.91	0.915	0.912	0.899	0.891	0.9054	0.0100648
	**	0.0164761	1031	1.026	1.044	1.078	1.002	1.036	1.0372	0.0277345
6C							1-QL
QL	light intensity	WT(1)	WT(2)	WT(3)	WT(4)	WT(5)		WT(1)	WT(2)	WT(3)	WT(4)	WT(5)	AVG	SD
	0	1	1	1	1	1		0	0	0	0	0	0	0		t-test
	9	0.97	1	0.962	0.987	0.987		0.03	0	0.038	0.013	0.013	0.0188	0.0151228
	38	0.966	1	0.99	0.966	0.961		0.034	0	0.01	0.034	0.039	0.0234	0.0172858
	77	0.885	0.954	0.978	0.887	0.898		0.115	0.046	0.022	0.113	0.102	0.0796	0.0427703
	117	0.786	0.835	0.859	0.778	0.796		0.214	0.165	0.141	0.222	0.204	0.1892	0.0347088
	221	0.535	0.573	0.568	0.543	0.55		0.465	0.427	0.432	0.457	0.45	0.4462	0.0162388
	397	0.32	0.352	0.34	0.344	0.358		0.68	0.648	0.66	0.656	0.642	0.6572	0.0145327
	665	0.196	0.204	0.208	0.206	0.208		0.804	0.796	0.792	0.794	0.792	0.7956	0.00497996
	1031	0.117	0.126	0.135	0.136	0.133		0.883	0.874	0.865	0.864	0.867	0.8706	0.00795613
	light intensity	rpe-1(1)	rpe-1(2)	rpe-1(3)	rpe-1(4)	rpe-1(5)		rpe-1(1)	rpe-1(2)	rpe-1(3)	rpe-1(4)	rpe-1(5)	AVG	SD
	0	1	1	1	1	1		0	0	0	0	0	0	0
	9	0.865	1	0.905	0.892	0.886		0.135	0	0.095	0.108	0.114	0.0904	0.0525576		0.0356507	*
	38	0.81	0.857	0.77	0.849	0.862		0.19	0.143	0.23	0.151	0.138	0.1704	0.0390935		0.000381053	**
	77	0.734	0.747	0.698	0.773	0.784		0.266	0.253	0.302	0.227	0.216	0.2528	0.0339662		0.000131215	**
	117	0.632	0.644	0.649	0.668	0.686		0.368	0.356	0.351	0.332	0.314	0.3442	0.0212885		8.28172e-05	**
	221	0.387	0.407	0.434	0.447	0.45		0.613	0.593	0.566	0.553	0.55	0.575	0.0271937		6.06267e-05	**
	397	0.24	0.248	0.258	0.263	0.288		0.76	0.752	0.742	0.737	0.712	0.7406	0.0182975		5.87194e-05	**
	665	0.128	0.152	0.15	0.149	0.165		0.872	0.848	0.85	0.851	0.835	0.8512	0.0132929		0.000290506	**
	1031	0.084	0.089	0.09	0.098	0.09		0.916	0.911	0.91	0.902	0.91	0.9098	0.00501996		4.27021e-05	**
	light intensity	rpe-2(1)	rpe-2(2)	rpe-2(3)	rpe-2(4)	rpe-2(5)		rpe-2(1)	rpe-2(2)	rpe-2(3)	rpe-2(4)	rpe-2(5)	AVG	SD
	0	1	1	1	1	1		0	0	0	0	0	0	0
	9	0.908	0.921	0.928	0.919	0.922		0.092	0.079	0.072	0.081	0.078	0.0804	0.00730068		0.000216704	**
	38	0.916	0.881	0.881	0.863	0.838		0.084	0.119	0.119	0.137	0.162	0.1242	0.0285605		0.000346194	**
	77	0.858	0.799	0.793	0.792	0.782		0.142	0.201	0.207	0.208	0.218	0.1952	0.0303595		0.00155571	**
	117	0.742	0.675	0.651	0.664	0.65		0.258	0.325	0.349	0.336	0.35	0.3236	0.0380828		0.000403221	**
	221	0.498	0.478	0.425	0.442	0.414		0.502	0.522	0.575	0.558	0.586	0.5486	0.0355781		0.00139967	**
	397	0.307	0.29	0.241	0.267	0.247		0.693	0.71	0.759	0.733	0.753	0.7296	0.02805		0.00216515	**
	665	0.185	0.177	0.142	0.152	0.144		0.815	0.823	0.858	0.848	0.856	0.84	0.0197358		0.00600676	**
	1031	0.118	0.114	0.09	0.096	0.091		0.882	0.886	0.91	0.904	0.909	0.8982	0.0132363		0.00596241	**
	light intensity	rpe-3(1)	rpe-3(2)	rpe-3(3)	rpe-3(4)	rpe-3(5)		rpe-3(1)	rpe-3(2)	rpe-3(3)	rpe-3(4)	rpe-3(5)	AVG	SD
	0	1	1	1	1	1		0	0	0	0	0	0	0
	9	0.875	0.87	0.919	0.917	0.904		0.125	0.13	0.081	0.083	0.096	0.103	0.0231625		0.00027091	**
	38	0.839	0.833	0.874	0.866	0.871		0.161	0.167	0.126	0.134	0.129	0.1434	0.019139		6.80496e-06	**
	77	0.778	0.76	0.818	0.81	0.804		0.222	0.24	0.182	0.19	0.196	0.206	0.0242074		0.00100127	**
	117	0.643	0.646	0.719	0.695	0.689		0.357	0.354	0.281	0.305	0.311	0.3216	0.0329363		0.000266008	**
	221	0.434	0.435	0.489	0.483	0.477		0.566	0.565	0.511	0.517	0.523	0.5364	0.0269035		0.000467746	**
	397	0.27	0.275	0.304	0.314	0.305		0.73	0.725	0.696	0.686	0.695	0.7064	0.0197307		0.00250662	**
	665	0.16	0.165	0.173	0.188	0.184		0.84	0.835	0.827	0.812	0.816	0.826	0.0119791		0.00275588	**
	1031	0.104	0.108	0.114	0.12	0.119		0.896	0.892	0.886	0.88	0.881	0.887	0.0069282		0.00861602	**
6D
ETR(I)	WT	light intensity	WT(1)	WT(2)	WT(3)	WT(4)	WT(5)	WT(6)	AVG	SD
		0	0	0	0	0	0	0	0	0
		22	5.8	5.1	5.9	6	5	6	5.63333	0.458984
		68	20.1	20.6	19.8	18.9	18.6	20.1	19.6833	0.773089
		143	40.2	42	40.1	38.5	37.6	40.5	39.8167	1.55617
		271	62.3	62.4	63.4	62.9	62.7	64	62.95	0.647302
		476	75.8	73.5	78.1	76.1	75.3	79.5	76.3833	2.12454
		756	81.9	81.3	86.5	82.5	81.4	81	82.4333	2.06074
		1194	88.3	84.7	87.2	85.4	85.5	82.9	85.6667	1.89596
		1865	89.2	81.4	91	82.5	82.5	88.9	85.9167	4.22536
		light intensity	rpe-1(1)	rpe-1(2)	rpe-1(3)	rpe-1(4)	rpe-1(5)	rpe-1(6)	AVG	SD
	T-TEST to WT	0	0	0	0	0	0	0	0	0
	0.0581444	22	5.9	6.2	6.5	6.7	5.5	6.3	6.18333	0.430891
*	0.0352173	68	20.2	20.6	20.5	21.4	20.6	20.3	20.6	0.424264
**	0.000326919	143	36.4	35.7	35.4	35.4	36.4	33.2	35.4167	1.17714
**	1.36201e-08	271	47	46.2	46	44.4	47.2	43.9	45.7833	1.35413
**	7.3871e-09	476	56.1	53.4	52.5	50.8	56.9	53.4	53.85	2.27574
**	6.48701e-09	756	63.7	60.5	63.5	61.3	62	59.7	61.7833	1.60551
**	1.82599e-07	1194	65.7	68	72	67.2	69.9	65.5	68.05	2.52091
**	4.00931e-05	1865	74.6	68.4	67.1	73.6	70.6	66.2	70.0833	3.45972
		light intensity	rpe-2(1)	rpe-2(2)	rpe-2(3)	rpe-2(4)	rpe-2(5)	rpe-2(6)	AVG	SD
	94	0	0	0	0	0	0	0	0	0
	0.472458	22	6.1	5.6	5.6	5.5	5.8	6.2	5.8	0.289828
*	0.0300864	68	19.9	20.9	20.8	20.5	21.3	20.5	20.65	0.472229
	0.195342	143	37.7	38.8	38.4	39.2	40.5	37.9	38.75	1.02127
**	1.99603e-05	271	50.8	55.4	54.3	55.5	54.3	52.4	53.7833	1.83893
**	2.8497e-05	476	61.2	69.3	65.8	67.4	66.2	64.6	65.75	2.74062
**	1.86286e-05	756	70.6	75.7	74.2	71.9	74.3	75	73.6167	1.95491
**	0.00528783	1194	73.9	81.4	75	73.1	82.9	81	77.8833	4.343
	0.188871	1865	81.9	81	74.6	80.7	84.5	90	82.1167	5.05229
		light intensity	rpe-3(1)	rpe-3(2)	rpe-3(3)	rpe-3(4)	rpe-3(5)	rpe-3(6)	AVG	SD
		0	0	0	0	0	0	0	0	0
	0.738746	22	5.4	5.4	5	6	6.2	6.4	5.73333	0.546504
	0.923342	68	19.7	20.1	15.3	21.1	20.7	21.8	19.7833	2.31725
	0.32202	143	38.5	37.2	36.1	40.8	40.4	39.7	38.7833	1.86056
**	0.00334552	271	53.5	51.4	48.6	59.1	56.5	57.8	54.4833	4.03654
**	0.00819866	476	67	62.1	62.1	73.9	70.3	72.5	67.9833	5.11797
*	0.0352607	756	77.7	73.8	73.4	80.3	81.6	81.4	78.0333	3.70657
	0.217527	1194	86.1	82.2	78.5	83	88.4	83	83.5333	3.40451
	0.3598	1865	84.8	82.3	84.3	82.7	84.5	86.1	84.1167	1.4063
6E
YD			light intensity	WT(1)	WT(2)	WT(3)	WT(4)	WT(5)	WT(6)	AVG	SD
		WT	0
			22	0.035	0.01	0.033	0.068	0.035	0.031	0.0353333	0.018619
			68	0.046	0.028	0.052	0.043	0.026	0.027	0.037	0.011349
			143	0.156	0.135	0.154	0.15	0.139	0.131	0.144167	0.0105341
			271	0.353	0.357	0.357	0.358	0.374	0.348	0.357833	0.00875024
			476	0.54	0.558	0.562	0.552	0.559	0.549	0.553333	0.00809115
			756	0.662	0.691	0.687	0.676	0.662	0.663	0.6735	0.0131871
			1194	0.744	0.776	0.764	0.763	0.753	0.751	0.7585	0.0114324
			1865	0.813	0.82	0.809	0.813	0.803	0.799	0.8095	0.00758288
			light intensity	rpe-1(1)	rpe-1(2)	rpe-1(3)	rpe-1(4)	rpe-1(5)	rpe-1(6)	AVG	SD
	t-test		0
	0.145269		22	0.045	0.09	0.07	0.062	0.073	0.007	0.0578333	0.0289096
**	0.00204687		68	0.105	0.106	0.107	0.086	0.121	0.045	0.095	0.0269147
**	2.29438e-06		143	0.319	0.314	0.319	0.304	0.326	0.258	0.306667	0.0249292
**	3.91745e-10		271	0.492	0.506	0.521	0.513	0.523	0.51	0.510833	0.0112679
**	3.75204e-08		476	0.647	0.65	0.656	0.663	0.681	0.658	0.659167	0.012123
**	1.69419e-05		756	0.729	0.73	0.735	0.738	0.743	0.741	0.736	0.00572713
**	0.000920547		1194	0.787	0.788	0.781	0.778	0.783	0.799	0.786	0.00737564
	0.065203		1865	0.813	0.833	0.813	0.811	0.819	0.833	0.820333	0.0101719
			light intensity	rpe-2(1)	rpe-2(2)	rpe-2(3)	rpe-2(4)	rpe-2(5)	rpe-2(6)	AVG	SD
			0
	0.974605		22	0.009	0.039	0.041	0.039	0.024	0.058	0.035	0.0166973
**	0.000711628		68	0.075	0.093	0.091	0.055	0.064	0.094	0.0786667	0.0166213
**	1.27587e-08		143	0.244	0.235	0.257	0.229	0.248	0.243	0.242667	0.00981156
**	4.40795e-07		271	0.457	0.433	0.465	0.435	0.448	0.463	0.450167	0.0138624
**	0.000718819		476	0.63	0.594	0.625	0.582	0.59	0.618	0.6065	0.0202756
*	0.073687		756	0.719	0.677	0.717	0.666	0.687	0.702	0.694667	0.021621
	0.231891		1194	0.78	0.752	0.778	0.753	0.772	0.768	0.767167	0.0121395
	0.578452		1865	0.829	0.807	0.81	0.795	0.832	0.807	0.813333	0.0142922
			light intensity	rpe-3(1)	rpe-3(2)	rpe-3(3)	rpe-3(4)	rpe-3(5)	rpe-3(6)	AVG	SD
			0
	0.379287		22	0.03	0.026	0.055	0.029	0.057	0.078	0.0458333	0.0208367
**	0.000181446		68	0.059	0.071	0.087	0.065	0.08	0.077	0.0731667	0.0102453
**	5.84713e-06		143	0.256	0.277	0.25	0.227	0.285	0.245	0.256667	0.0213417
**	1.40302e-06		271	0.475	0.469	0.443	0.439	0.449	0.44	0.4525	0.0156173
**	0.00430025		476	0.621	0.609	0.578	0.579	0.575	0.579	0.590167	0.0196613
	0.757602		756	0.704	0.683	0.671	0.669	0.658	0.672	0.676167	0.0157913
	0.108682		1194	0.77	0.739	0.742	0.743	0.745	0.742	0.746833	0.0115138
	0.112133		1865	0.809	0.78	0.802	0.804	0.802	0.805	0.800333	0.0102892
6F
ATP synthase activity
	light intensity		Time (ms)			gH+ (s-1)
	167		WT(1)	WT(2)	WT(3)	WT(1)	WT(2)	WT(3)	AVG	SD
			13.3	12.13	12.99	75.188	82.4402	76.9823	78.2035	3.77721
			rpe-1(1)	rpe-1(2)	rpe-1(3)	rpe-1(1)	rpe-1(2)	rpe-1(3)	AVG	SD		t-test
			16.09	14.52	14.35	62.1504	68.8705	69.6864	66.9025	4.13556		0.0253464	*
	325		WT(1)	WT(2)	WT(3)	WT(1)	WT(2)	WT(3)	AVG	SD
			16.29	17.25	15.46	61.3873	57.971	64.683	61.3471	3.3562
			rpe-1(1)	rpe-1(2)	rpe-1(3)	rpe-1(1)	rpe-1(2)	rpe-1(3)	AVG	SD		t-test
			23.98	23.62	24.79	41.7014	42.337	40.3389	41.4591	1.02088		0.00569026	**
	606		WT(1)	WT(2)	WT(3)	WT(1)	WT(2)	WT(3)	AVG	SD
			14.09	16.16	16.34	70.9723	61.8812	61.1995	64.6843	5.45621
			rpe-1(1)	rpe-1(2)	rpe-1(3)	rpe-1(1)	rpe-1(2)	rpe-1(3)	AVG	SD		t-test
			20.26	20.68	21.21	49.3583	48.3559	47.1476	48.2873	1.10698		0.0307741	*

## Sheet: Supplementary Figure 2B
	weight（g）	OD663	OD645		chlorophylla	chlorophyllb	total chlorophyll
WT(1)	0.1	0.975	0.414		1.12688	0.49176	1.61864
WT(2)	0.104	1.024	0.369		1.15502	0.35171	1.50673
WT(3)	0.105	1.003	0.369		1.11862	0.35772	1.47634
WT(4)	0.101	0.917	0.384		1.05079	0.445747	1.49653
rpe-1(1)	0.1	1.007	0.373		1.17855	0.382894	1.56145
rpe-1(2)	0.101	0.933	0.364		1.07623	0.392986	1.46922
rpe-1(3)	0.1	0.967	0.392		1.12264	0.445124	1.56777
rpe-1(4)	0.108	1.052	0.44		1.12748	0.477096	1.60458
rpe-2(1)	0.1	0.913	0.333		1.06993	0.335286	1.40522
rpe-2(2)	0.105	0.938	0.39		1.03462	0.432491	1.46711
rpe-2(3)	0.104	0.979	0.387		1.09541	0.411594	1.507
rpe-2(4)	0.102	0.99	0.364		1.13665	0.36298	1.49963
rpe-3(1)	0.1	0.843	0.322		0.983992	0.342856	1.32685
rpe-3(2)	0.105	0.989	0.369		1.10168	0.36396	1.46564
rpe-3(3)	0.1	0.943	0.37		1.09808	0.405976	1.50406
rpe-3(4)	0.102	0.943	0.372		1.07602	0.402506	1.47853
		chlorophylla	chlorophyllb	total chlorophyll
WT(1)		1.12688	0.49176	1.61864
WT(2)		1.15502	0.35171	1.50673
WT(3)		1.11862	0.35772	1.47634
WT(4)		1.05079	0.445747	1.49653
	AVG	1.11283	0.411734	1.52456
	SD	0.0441977	0.0685114	0.0639809
rpe-1(1)		1.17855	0.382894	1.56145
rpe-1(2)		1.07623	0.392986	1.46922
rpe-1(3)		1.12264	0.445124	1.56777
rpe-1(4)		1.12748	0.477096	1.60458
	AVG	1.12623	0.424525	1.55075
	SD	0.0418408	0.0444068	0.0575873
rpe-2(1)		1.06993	0.335286	1.40522
rpe-2(2)		1.03462	0.432491	1.46711
rpe-2(3)		1.09541	0.411594	1.507
rpe-2(4)		1.13665	0.36298	1.49963
	AVG	1.08415	0.385588	1.46974
	SD	0.0429674	0.0444134	0.0463754
rpe-3(1)		0.983992	0.342856	1.32685
rpe-3(2)		1.10168	0.36396	1.46564
rpe-3(3)		1.09808	0.405976	1.50406
rpe-3(4)		1.07602	0.402506	1.47853
	AVG	1.06494	0.378824	1.44377
	SD	0.0551477	0.0306197	0.0795649

## Sheet: Supplementary Figure 4
Cre-cRPE Cre12.g511900.t1.2	E2Fb	TTTGCCGC	257	8	+	Nicotiana tabacum
Cre12.g511900.t1.2	AuxRR-core	GGTCCAT	282	7	-	Nicotiana tabacum	cis-acting regulatory element involved in auxin responsiveness
Cre12.g511900.t1.2	TGACG-motif	TGACG	124	5	-	Hordeum vulgare	cis-acting regulatory element involved in the MeJA-responsiveness
Cre12.g511900.t1.2	TGACG-motif	TGACG	1920	5	+	Hordeum vulgare	cis-acting regulatory element involved in the MeJA-responsiveness
Cre12.g511900.t1.2	MBS	CAACTG	812	6	-	Arabidopsis thaliana	MYB binding site involved in drought-inducibility
Cre12.g511900.t1.2	MBS	CAACTG	1120	6	-	Arabidopsis thaliana	MYB binding site involved in drought-inducibility
Cre12.g511900.t1.2	MBS	CAACTG	1298	6	-	Arabidopsis thaliana	MYB binding site involved in drought-inducibility
Cre12.g511900.t1.2	ABRE	ACGTG	231	5	+	Arabidopsis thaliana	cis-acting element involved in the abscisic acid responsiveness
Cre12.g511900.t1.2	ABRE	ACGTG	674	5	-	Arabidopsis thaliana	cis-acting element involved in the abscisic acid responsiveness
Cre12.g511900.t1.2	ABRE	GCAACGTGTC	708	9	-	Hordeum vulgare	cis-acting element involved in the abscisic acid responsiveness
Cre12.g511900.t1.2	ABRE	ACGTG	1235	5	+	Arabidopsis thaliana	cis-acting element involved in the abscisic acid responsiveness
Cre12.g511900.t1.2	DRE core	GCCGAC	42	6	+	Arabidopsis thaliana
Cre12.g511900.t1.2	DRE core	GCCGAC	164	6	-	Arabidopsis thaliana
Cre12.g511900.t1.2	DRE core	GCCGAC	208	6	+	Arabidopsis thaliana
Cre12.g511900.t1.2	CCGTCC-box	CCGTCC	876	6	-	Petroselinum hortense
Cre12.g511900.t1.2	CAT-box	GCCACT	104	6	-	Arabidopsis thaliana	cis-acting regulatory element related to meristem expression
Cre12.g511900.t1.2	CAT-box	GCCACT	317	6	-	Arabidopsis thaliana	cis-acting regulatory element related to meristem expression
Cre12.g511900.t1.2	MYB	TAACCA	73	6	+	Arabidopsis thaliana
Cre12.g511900.t1.2	MYB	CAACAG	85	6	-	Arabidopsis thaliana
Cre12.g511900.t1.2	MYB	CAACCA	1597	6	+	Arabidopsis thaliana
Cre12.g511900.t1.2	MYB	CAACAG	1787	6	+	Arabidopsis thaliana
Cre12.g511900.t1.2	CAAT-box	CAAT	463	4	+	Nicotiana glutinosa
Cre12.g511900.t1.2	CAAT-box	CAAT	600	4	-	Nicotiana glutinosa
Cre12.g511900.t1.2	CAAT-box	CCAAT	634	5	-	Arabidopsis thaliana	common cis-acting element in promoter and enhancer regions
Cre12.g511900.t1.2	CAAT-box	CAAT	729	4	+	Nicotiana glutinosa
Cre12.g511900.t1.2	CAAT-box	CAAAT	939	5	+	Pisum sativum	common cis-acting element in promoter and enhancer regions
Cre12.g511900.t1.2	CAAT-box	CAAT	942	4	-	Nicotiana glutinosa
Cre12.g511900.t1.2	CAAT-box	CAAAT	1256	5	+	Pisum sativum	common cis-acting element in promoter and enhancer regions
Cre12.g511900.t1.2	CAAT-box	CAAT	1369	4	+	Nicotiana glutinosa
Cre12.g511900.t1.2	CAAT-box	CAAT	1388	4	-	Nicotiana glutinosa
Cre12.g511900.t1.2	CAAT-box	CCAAT	1403	5	+	Arabidopsis thaliana	common cis-acting element in promoter and enhancer regions
Cre12.g511900.t1.2	CAAT-box	CAAT	1404	4	+	Nicotiana glutinosa
Cre12.g511900.t1.2	CAAT-box	CCAAT	1425	5	+	Arabidopsis thaliana	common cis-acting element in promoter and enhancer regions
Cre12.g511900.t1.2	CAAT-box	CAAT	1426	4	+	Nicotiana glutinosa
Cre12.g511900.t1.2	CAAT-box	CAAAT	1798	5	+	Pisum sativum	common cis-acting element in promoter and enhancer regions
Cre12.g511900.t1.2	CAAT-box	CAAT	1835	4	+	Nicotiana glutinosa
Cre12.g511900.t1.2	CAAT-box	CAAAT	1837	5	-	Pisum sativum	common cis-acting element in promoter and enhancer regions
Cre12.g511900.t1.2	CAAT-box	CAAT	1899	4	+	Nicotiana glutinosa
Cre12.g511900.t1.2	TATA-box	TATA	1651	4	-	Arabidopsis thaliana	core promoter element around -30 of transcription start
Cre12.g511900.t1.2	MYC	CATTTG	1256	6	-	Arabidopsis thaliana
Cre12.g511900.t1.2	MYC	CATGTG	1419	6	+	Arabidopsis thaliana
Cre12.g511900.t1.2	MYC	CATGTG	1637	6	-	Arabidopsis thaliana
Cre12.g511900.t1.2	MYC	CATTTG	1798	6	-	Arabidopsis thaliana
Cre12.g511900.t1.2	MYC	CATGTG	1916	6	-	Arabidopsis thaliana
Cre12.g511900.t1.2	GC-motif	CCCCCG	97	6	+	Zea mays	enhancer-like element involved in anoxic specific inducibility
Cre12.g511900.t1.2	GC-motif	CCCCCG	1357	6	+	Zea mays	enhancer-like element involved in anoxic specific inducibility
Cre12.g511900.t1.2	GC-motif	CCCCCG	1603	6	-	Zea mays	enhancer-like element involved in anoxic specific inducibility
Cre12.g511900.t1.2	CCGTCC motif	CCGTCC	876	6	-	Nicotiana tabacum
Cre12.g511900.t1.2	Sp1	GGGCGG	355	6	+	Oryza sativa	light responsive element
Cre12.g511900.t1.2	Sp1	GGGCGG	505	6	+	Oryza sativa	light responsive element
Cre12.g511900.t1.2	Unnamed__4	CTCC	13	4	-	Petroselinum hortense
Cre12.g511900.t1.2	Unnamed__4	CTCC	82	4	+	Petroselinum hortense
Cre12.g511900.t1.2	Unnamed__4	CTCC	109	4	+	Petroselinum hortense
Cre12.g511900.t1.2	Unnamed__4	CTCC	181	4	+	Petroselinum hortense
Cre12.g511900.t1.2	Unnamed__4	CTCC	227	4	-	Petroselinum hortense
Cre12.g511900.t1.2	Unnamed__4	CTCC	266	4	-	Petroselinum hortense
Cre12.g511900.t1.2	Unnamed__4	CTCC	365	4	-	Petroselinum hortense
Cre12.g511900.t1.2	Unnamed__4	CTCC	377	4	-	Petroselinum hortense
Cre12.g511900.t1.2	Unnamed__4	CTCC	413	4	-	Petroselinum hortense
Cre12.g511900.t1.2	Unnamed__4	CTCC	688	4	-	Petroselinum hortense
Cre12.g511900.t1.2	Unnamed__4	CTCC	892	4	-	Petroselinum hortense
Cre12.g511900.t1.2	Unnamed__4	CTCC	995	4	+	Petroselinum hortense
Cre12.g511900.t1.2	Unnamed__4	CTCC	1112	4	+	Petroselinum hortense
Cre12.g511900.t1.2	Unnamed__4	CTCC	1309	4	-	Petroselinum hortense
Cre12.g511900.t1.2	Unnamed__4	CTCC	1416	4	+	Petroselinum hortense
Cre12.g511900.t1.2	Unnamed__4	CTCC	1549	4	+	Petroselinum hortense
Cre12.g511900.t1.2	Unnamed__4	CTCC	1680	4	-	Petroselinum hortense
Cre12.g511900.t1.2	Unnamed__4	CTCC	1706	4	-	Petroselinum hortense
Cre12.g511900.t1.2	Unnamed__4	CTCC	1803	4	-	Petroselinum hortense
Cre12.g511900.t1.2	G-Box	CACGTT	1234	6	-	Pisum sativum	cis-acting regulatory element involved in light responsiveness
Cre12.g511900.t1.2	WRE3	CCACCT	177	6	+	Pisum sativum
Cre12.g511900.t1.2	box S	AGCCACC	443	7	-	Arabidopsis thaliana
Cre12.g511900.t1.2	box S	AGCCACC	1282	7	+	Arabidopsis thaliana
Cre12.g511900.t1.2	Unnamed__2	CCCCGG	169	6	+	Zea mays
Cre12.g511900.t1.2	Unnamed__2	CCCCGG	361	6	+	Zea mays
Cre12.g511900.t1.2	Unnamed__2	CCCCGG	1498	6	+	Zea mays
Cre12.g511900.t1.2	A-box	CCGTCC	876	6	-	Petroselinum crispum	cis-acting regulatory element
Cre12.g511900.t1.2	G-box	CACGTC	230	6	-	Zea mays	cis-acting regulatory element involved in light responsiveness
Cre12.g511900.t1.2	G-box	CACGTC	674	6	+	Zea mays	cis-acting regulatory element involved in light responsiveness
Cre12.g511900.t1.2	G-box	CACGAC	1456	6	+	Zea mays	cis-acting regulatory element involved in light responsiveness
Cre12.g511900.t1.2	MYB-like sequence	TAACCA	73	6	+	Arabidopsis thaliana
Cre12.g511900.t1.2	Myb-binding site	CAACAG	85	6	-	Nicotiana tabacum
Cre12.g511900.t1.2	Myb-binding site	CAACAG	1787	6	+	Nicotiana tabacum
Cre12.g511900.t1.2	Unnamed__1	CGTGG	157	5	+	Zea mays
Cre12.g511900.t1.2	Unnamed__1	CGTGG	395	5	+	Zea mays
Cre12.g511900.t1.2	Unnamed__1	CGTGG	410	5	+	Zea mays
Cre12.g511900.t1.2	Unnamed__1	CGTGG	440	5	+	Zea mays
Cre12.g511900.t1.2	Unnamed__1	CGTGG	963	5	-	Zea mays
Cre12.g511900.t1.2	Unnamed__1	CGTGG	1600	5	-	Zea mays
Cre12.g511900.t1.2	Unnamed__1	CGTGG	1721	5	+	Zea mays
Cre12.g511900.t1.2	Unnamed__1	CGTGG	1729	5	+	Zea mays
Cre12.g511900.t1.2	ACE	GCGACGTACC	1960	9	-	Petroselinum crispum	cis-acting element involved in light responsiveness
Cre12.g511900.t1.2	STRE	AGGGG	521	5	-	Arabidopsis thaliana
Cre12.g511900.t1.2	STRE	AGGGG	643	5	+	Arabidopsis thaliana
Cre12.g511900.t1.2	STRE	AGGGG	739	5	+	Arabidopsis thaliana
Cre12.g511900.t1.2	STRE	AGGGG	799	5	+	Arabidopsis thaliana
Cre12.g511900.t1.2	STRE	AGGGG	1570	5	+	Arabidopsis thaliana
Cre12.g511900.t1.2	STRE	AGGGG	1664	5	+	Arabidopsis thaliana
Cre12.g511900.t1.2	STRE	AGGGG	1698	5	+	Arabidopsis thaliana
Cre12.g511900.t1.2	STRE	AGGGG	1708	5	+	Arabidopsis thaliana
Cre12.g511900.t1.2	W box	TTGACC	1230	6	-	Arabidopsis thaliana
Cre12.g511900.t1.2	W box	TTGACC	1264	6	+	Arabidopsis thaliana
Cre12.g511900.t1.2		motif_sequence	145	4	-	organism	short_function
Cre12.g511900.t1.2		motif_sequence	245	4	+	organism	short_function
Cre12.g511900.t1.2		motif_sequence	278	4	-	organism	short_function
Cre12.g511900.t1.2		motif_sequence	365	4	-	organism	short_function
Cre12.g511900.t1.2		motif_sequence	385	4	-	organism	short_function
Cre12.g511900.t1.2		motif_sequence	448	4	+	organism	short_function
Cre12.g511900.t1.2		motif_sequence	655	4	+	organism	short_function
Cre12.g511900.t1.2		motif_sequence	659	4	-	organism	short_function
Cre12.g511900.t1.2		motif_sequence	702	4	-	organism	short_function
Cre12.g511900.t1.2		motif_sequence	892	4	-	organism	short_function
Cre12.g511900.t1.2		motif_sequence	1275	4	+	organism	short_function
Cre12.g511900.t1.2		motif_sequence	1420	4	+	organism	short_function
Cre12.g511900.t1.2		motif_sequence	1522	4	-	organism	short_function
Cre12.g511900.t1.2		motif_sequence	1555	4	-	organism	short_function
Cre12.g511900.t1.2		motif_sequence	1636	4	-	organism	short_function
Cre12.g511900.t1.2		motif_sequence	1680	4	-	organism	short_function
Cre12.g511900.t1.2		motif_sequence	1815	4	-	organism	short_function
Cre12.g511900.t1.2		motif_sequence	1822	4	-	organism	short_function
Cre12.g511900.t1.2		motif_sequence	1915	4	-	organism	short_function
Cre12.g511900.t1.2	TCA-element	TCAGAAGAGG	1672	9	+	Brassica oleracea	cis-acting element involved in salicylic acid responsiveness
Cre12.g511900.t1.2	as-1	TGACG	124	5	-	Arabidopsis thaliana
Cre12.g511900.t1.2	as-1	TGACG	1920	5	+	Arabidopsis thaliana
Cre12.g511900.t1.2	Myb	CAACTG	812	6	-	Arabidopsis thaliana
Cre12.g511900.t1.2	Myb	CAACTG	1120	6	-	Arabidopsis thaliana
Cre12.g511900.t1.2	Myb	CAACTG	1298	6	-	Arabidopsis thaliana
Cre12.g511900.t1.2	CGTCA-motif	CGTCA	124	5	+	Hordeum vulgare	cis-acting regulatory element involved in the MeJA-responsiveness
Cre12.g511900.t1.2	CGTCA-motif	CGTCA	1920	5	-	Hordeum vulgare	cis-acting regulatory element involved in the MeJA-responsiveness
Pp-cRPE1 Pp3c1_8270V3.1	Myb	TAACTG	574	6	-	Arabidopsis thaliana
Pp3c1_8270V3.1	Myb	TAACTG	591	6	+	Arabidopsis thaliana
Pp3c1_8270V3.1	CGTCA-motif	CGTCA	605	5	-	Hordeum vulgare	cis-acting regulatory element involved in the MeJA-responsiveness
Pp3c1_8270V3.1	CGTCA-motif	CGTCA	937	5	+	Hordeum vulgare	cis-acting regulatory element involved in the MeJA-responsiveness
Pp3c1_8270V3.1	CGTCA-motif	CGTCA	1132	5	-	Hordeum vulgare	cis-acting regulatory element involved in the MeJA-responsiveness
Pp3c1_8270V3.1	CGTCA-motif	CGTCA	1493	5	+	Hordeum vulgare	cis-acting regulatory element involved in the MeJA-responsiveness
Pp3c1_8270V3.1	CGTCA-motif	CGTCA	1552	5	-	Hordeum vulgare	cis-acting regulatory element involved in the MeJA-responsiveness
Pp3c1_8270V3.1	CGTCA-motif	CGTCA	1950	5	+	Hordeum vulgare	cis-acting regulatory element involved in the MeJA-responsiveness
Pp3c1_8270V3.1	TGA-element	AACGAC	277	6	+	Brassica oleracea	auxin-responsive element
Pp3c1_8270V3.1	TGA-element	AACGAC	560	6	-	Brassica oleracea	auxin-responsive element
Pp3c1_8270V3.1	TGA-element	AACGAC	776	6	-	Brassica oleracea	auxin-responsive element
Pp3c1_8270V3.1	O2-site	GATGACATGG	1136	10	+	Zea mays	cis-acting regulatory element involved in zein metabolism regulation
Pp3c1_8270V3.1	TC-rich repeats	ATTCTCTAAC	760	9	+	Nicotiana tabacum	cis-acting element involved in defense and stress responsiveness
Pp3c1_8270V3.1	MYB recognition site	CCGTTG	796	6	-	Arabidopsis thaliana
Pp3c1_8270V3.1	MYB recognition site	CCGTTG	1368	6	+	Arabidopsis thaliana
Pp3c1_8270V3.1	as-1	TGACG	605	5	+	Arabidopsis thaliana
Pp3c1_8270V3.1	as-1	TGACG	937	5	-	Arabidopsis thaliana
Pp3c1_8270V3.1	as-1	TGACG	1132	5	+	Arabidopsis thaliana
Pp3c1_8270V3.1	as-1	TGACG	1493	5	-	Arabidopsis thaliana
Pp3c1_8270V3.1	as-1	TGACG	1552	5	+	Arabidopsis thaliana
Pp3c1_8270V3.1	as-1	TGACG	1950	5	-	Arabidopsis thaliana
Pp3c1_8270V3.1	WUN-motif	AAATTACT	33	8	+	Nicotiana glutinosa
Pp3c1_8270V3.1	ABRE3a	TACGTG	1745	6	-	Zea mays
Pp3c1_8270V3.1	ABRE3a	TACGTG	1964	6	-	Zea mays
Pp3c1_8270V3.1	Myc	TCTCTTA	762	7	+	Arabidopsis thaliana
Pp3c1_8270V3.1		motif_sequence	76	4	-	organism	short_function
Pp3c1_8270V3.1		motif_sequence	154	4	-	organism	short_function
Pp3c1_8270V3.1		motif_sequence	317	4	+	organism	short_function
Pp3c1_8270V3.1		motif_sequence	352	4	-	organism	short_function
Pp3c1_8270V3.1		motif_sequence	491	4	+	organism	short_function
Pp3c1_8270V3.1		motif_sequence	624	4	+	organism	short_function
Pp3c1_8270V3.1		motif_sequence	784	4	-	organism	short_function
Pp3c1_8270V3.1		motif_sequence	788	4	+	organism	short_function
Pp3c1_8270V3.1		motif_sequence	921	4	+	organism	short_function
Pp3c1_8270V3.1		motif_sequence	1075	4	+	organism	short_function
Pp3c1_8270V3.1		motif_sequence	1124	4	-	organism	short_function
Pp3c1_8270V3.1		motif_sequence	1239	4	+	organism	short_function
Pp3c1_8270V3.1		motif_sequence	1403	4	+	organism	short_function
Pp3c1_8270V3.1		motif_sequence	1432	4	+	organism	short_function
Pp3c1_8270V3.1		motif_sequence	1468	4	-	organism	short_function
Pp3c1_8270V3.1		motif_sequence	1497	4	+	organism	short_function
Pp3c1_8270V3.1		motif_sequence	1499	4	-	organism	short_function
Pp3c1_8270V3.1		motif_sequence	1804	4	+	organism	short_function
Pp3c1_8270V3.1		motif_sequence	1810	4	+	organism	short_function
Pp3c1_8270V3.1		motif_sequence	1933	4	-	organism	short_function
Pp3c1_8270V3.1	circadian	CAAAGATATC	159	9	-	Lycopersicon esculentum	cis-acting regulatory element involved in circadian control
Pp3c1_8270V3.1	TCT-motif	TCTTAC	764	6	+	Arabidopsis thaliana	part of a light responsive element
Pp3c1_8270V3.1	TCT-motif	TCTTAC	1844	6	-	Arabidopsis thaliana	part of a light responsive element
Pp3c1_8270V3.1	TCT-motif	TCTTAC	1917	6	+	Arabidopsis thaliana	part of a light responsive element
Pp3c1_8270V3.1	STRE	AGGGG	681	5	-	Arabidopsis thaliana
Pp3c1_8270V3.1	STRE	AGGGG	1027	5	-	Arabidopsis thaliana
Pp3c1_8270V3.1	TCCC-motif	TCTCCCT	327	7	-	Spinacia oleracea	part of a light responsive element
Pp3c1_8270V3.1	Myb-binding site	CAACAG	260	6	+	Nicotiana tabacum
Pp3c1_8270V3.1	Myb-binding site	CAACAG	845	6	-	Nicotiana tabacum
Pp3c1_8270V3.1	AT-rich element	ATAGAAATCAA	58	10	-	Glycine max	binding site of AT-rich DNA binding protein (ATBP-1)
Pp3c1_8270V3.1	G-box	CACGTC	1328	6	-	Zea mays	cis-acting regulatory element involved in light responsiveness
Pp3c1_8270V3.1	G-box	TACGTG	1745	6	-	Arabidopsis thaliana	cis-acting regulatory element involved in light responsiveness
Pp3c1_8270V3.1	G-box	TACGTG	1964	6	-	Arabidopsis thaliana	cis-acting regulatory element involved in light responsiveness
Pp3c1_8270V3.1	A-box	CCGTCC	1165	6	-	Petroselinum crispum	cis-acting regulatory element
Pp3c1_8270V3.1	A-box	CCGTCC	1463	6	-	Petroselinum crispum	cis-acting regulatory element
Pp3c1_8270V3.1	Unnamed__2	CCCCGG	424	6	+	Zea mays
Pp3c1_8270V3.1	TCA	TCATCTTCAT	315	9	+	Pisum sativum
Pp3c1_8270V3.1	WRE3	CCACCT	909	6	+	Pisum sativum
Pp3c1_8270V3.1	ARE	AAACCA	192	6	-	Zea mays	cis-acting regulatory element essential for the anaerobic induction
Pp3c1_8270V3.1	ARE	AAACCA	269	6	-	Zea mays	cis-acting regulatory element essential for the anaerobic induction
Pp3c1_8270V3.1	Unnamed__4	CTCC	29	4	-	Petroselinum hortense
Pp3c1_8270V3.1	Unnamed__4	CTCC	329	4	-	Petroselinum hortense
Pp3c1_8270V3.1	Unnamed__4	CTCC	352	4	-	Petroselinum hortense
Pp3c1_8270V3.1	Unnamed__4	CTCC	374	4	-	Petroselinum hortense
Pp3c1_8270V3.1	Unnamed__4	CTCC	626	4	+	Petroselinum hortense
Pp3c1_8270V3.1	Unnamed__4	CTCC	871	4	+	Petroselinum hortense
Pp3c1_8270V3.1	Unnamed__4	CTCC	931	4	+	Petroselinum hortense
Pp3c1_8270V3.1	Unnamed__4	CTCC	973	4	-	Petroselinum hortense
Pp3c1_8270V3.1	Unnamed__4	CTCC	1012	4	-	Petroselinum hortense
Pp3c1_8270V3.1	Unnamed__4	CTCC	1080	4	+	Petroselinum hortense
Pp3c1_8270V3.1	Unnamed__4	CTCC	1099	4	-	Petroselinum hortense
Pp3c1_8270V3.1	Unnamed__4	CTCC	1102	4	-	Petroselinum hortense
Pp3c1_8270V3.1	Unnamed__4	CTCC	1105	4	-	Petroselinum hortense
Pp3c1_8270V3.1	Unnamed__4	CTCC	1169	4	-	Petroselinum hortense
Pp3c1_8270V3.1	Unnamed__4	CTCC	1391	4	-	Petroselinum hortense
Pp3c1_8270V3.1	Unnamed__4	CTCC	1711	4	+	Petroselinum hortense
Pp3c1_8270V3.1	Unnamed__4	CTCC	1734	4	+	Petroselinum hortense
Pp3c1_8270V3.1	Unnamed__4	CTCC	1737	4	+	Petroselinum hortense
Pp3c1_8270V3.1	Unnamed__4	CTCC	1873	4	+	Petroselinum hortense
Pp3c1_8270V3.1	Unnamed__4	CTCC	1971	4	+	Petroselinum hortense
Pp3c1_8270V3.1	ABRE4	CACGTA	1745	6	+	Zea mays
Pp3c1_8270V3.1	ABRE4	CACGTA	1964	6	+	Zea mays
Pp3c1_8270V3.1	CCGTCC motif	CCGTCC	1165	6	-	Nicotiana tabacum
Pp3c1_8270V3.1	CCGTCC motif	CCGTCC	1463	6	-	Nicotiana tabacum
Pp3c1_8270V3.1	GC-motif	CCCCCG	423	6	+	Zea mays	enhancer-like element involved in anoxic specific inducibility
Pp3c1_8270V3.1	MYC	CATGTG	11	6	+	Arabidopsis thaliana
Pp3c1_8270V3.1	MYC	CATTTG	1230	6	+	Arabidopsis thaliana
Pp3c1_8270V3.1	AT~TATA-box	TATATA	1637	6	-	Arabidopsis thaliana
Pp3c1_8270V3.1	AT~TATA-box	TATATA	1666	6	-	Arabidopsis thaliana
Pp3c1_8270V3.1	AT~TATA-box	TATATA	1674	6	-	Arabidopsis thaliana
Pp3c1_8270V3.1	TATA-box	TATA	483	4	+	Arabidopsis thaliana	core promoter element around -30 of transcription start
Pp3c1_8270V3.1	TATA-box	ATTATA	1597	6	+	Brassica napus	core promoter element around -30 of transcription start
Pp3c1_8270V3.1	TATA-box	TATAA	1598	5	-	Arabidopsis thaliana	core promoter element around -30 of transcription start
Pp3c1_8270V3.1	TATA-box	TATA	1599	4	-	Arabidopsis thaliana	core promoter element around -30 of transcription start
Pp3c1_8270V3.1	TATA-box	ATATAT	1636	6	-	Brassica napus	core promoter element around -30 of transcription start
Pp3c1_8270V3.1	TATA-box	TATATA	1637	6	-	Arabidopsis thaliana	core promoter element around -30 of transcription start
Pp3c1_8270V3.1	TATA-box	TATA	1639	4	-	Arabidopsis thaliana	core promoter element around -30 of transcription start
Pp3c1_8270V3.1	TATA-box	TACAAAA	1645	7	-	Oryza sativa	core promoter element around -30 of transcription start
Pp3c1_8270V3.1	TATA-box	ATATAA	1656	6	+	Brassica oleracea	core promoter element around -30 of transcription start
Pp3c1_8270V3.1	TATA-box	TATA	1657	4	-	Arabidopsis thaliana	core promoter element around -30 of transcription start
Pp3c1_8270V3.1	TATA-box	TATATA	1666	6	-	Arabidopsis thaliana	core promoter element around -30 of transcription start
Pp3c1_8270V3.1	TATA-box	ATATAT	1667	6	-	Brassica napus	core promoter element around -30 of transcription start
Pp3c1_8270V3.1	TATA-box	TATA	1668	4	-	Arabidopsis thaliana	core promoter element around -30 of transcription start
Pp3c1_8270V3.1	TATA-box	TATATA	1674	6	-	Arabidopsis thaliana	core promoter element around -30 of transcription start
Pp3c1_8270V3.1	TATA-box	TATA	1676	4	-	Arabidopsis thaliana	core promoter element around -30 of transcription start
Pp3c1_8270V3.1	TATA-box	ATTATA	1756	6	+	Brassica napus	core promoter element around -30 of transcription start
Pp3c1_8270V3.1	TATA-box	TATAA	1757	5	-	Arabidopsis thaliana	core promoter element around -30 of transcription start
Pp3c1_8270V3.1	TATA-box	TATA	1758	4	-	Arabidopsis thaliana	core promoter element around -30 of transcription start
Pp3c1_8270V3.1	TATA-box	TATACA	1799	6	-	Helianthus annuus	core promoter element around -30 of transcription start
Pp3c1_8270V3.1	TATA-box	TATA	1801	4	-	Arabidopsis thaliana	core promoter element around -30 of transcription start
Pp3c1_8270V3.1	TATA-box	TATACA	1820	6	-	Helianthus annuus	core promoter element around -30 of transcription start
Pp3c1_8270V3.1	TATA-box	TATA	1822	4	-	Arabidopsis thaliana	core promoter element around -30 of transcription start
Pp3c1_8270V3.1	GT1-motif	GGTTAAT	1976	7	-	Avena sativa	light responsive element
Pp3c1_8270V3.1	GT1-motif	GGTTAA	1977	6	-	Arabidopsis thaliana	light responsive element
Pp3c1_8270V3.1	MYB	CAACAG	260	6	+	Arabidopsis thaliana
Pp3c1_8270V3.1	MYB	CAACCA	396	6	-	Arabidopsis thaliana
Pp3c1_8270V3.1	MYB	CAACCA	414	6	-	Arabidopsis thaliana
Pp3c1_8270V3.1	MYB	CAACAG	845	6	-	Arabidopsis thaliana
Pp3c1_8270V3.1	MYB	CAACCA	1535	6	-	Arabidopsis thaliana
Pp3c1_8270V3.1	CAAT-box	CAAT	20	4	+	Nicotiana glutinosa
Pp3c1_8270V3.1	CAAT-box	CAAAT	42	5	+	Pisum sativum	common cis-acting element in promoter and enhancer regions
Pp3c1_8270V3.1	CAAT-box	CAAT	151	4	-	Nicotiana glutinosa
Pp3c1_8270V3.1	CAAT-box	CAAT	224	4	+	Nicotiana glutinosa
Pp3c1_8270V3.1	CAAT-box	CAAT	238	4	+	Nicotiana glutinosa
Pp3c1_8270V3.1	CAAT-box	CAAT	356	4	-	Nicotiana glutinosa
Pp3c1_8270V3.1	CAAT-box	CAAT	519	4	+	Nicotiana glutinosa
Pp3c1_8270V3.1	CAAT-box	CAAT	965	4	-	Nicotiana glutinosa
Pp3c1_8270V3.1	CAAT-box	CAAAT	1231	5	-	Pisum sativum	common cis-acting element in promoter and enhancer regions
Pp3c1_8270V3.1	CAAT-box	CAAT	1262	4	+	Nicotiana glutinosa
Pp3c1_8270V3.1	CAAT-box	CAAT	1397	4	+	Nicotiana glutinosa
Pp3c1_8270V3.1	CAAT-box	CAAT	1417	4	-	Nicotiana glutinosa
Pp3c1_8270V3.1	CAAT-box	CAAT	1529	4	+	Nicotiana glutinosa
Pp3c1_8270V3.1	CAAT-box	CAAT	1592	4	+	Nicotiana glutinosa
Pp3c1_8270V3.1	CAAT-box	CAAAT	1653	5	+	Pisum sativum	common cis-acting element in promoter and enhancer regions
Pp3c1_8270V3.1	CAAT-box	CAAAT	1790	5	-	Pisum sativum	common cis-acting element in promoter and enhancer regions
Pp3c1_8270V3.1	CAAT-box	CAAT	1815	4	+	Nicotiana glutinosa
Pp3c1_8270V3.1	CAAT-box	CAAAT	1817	5	-	Pisum sativum	common cis-acting element in promoter and enhancer regions
Pp3c1_8270V3.1	CAAT-box	CAAT	1879	4	+	Nicotiana glutinosa
Pp3c1_8270V3.1	CAT-box	GCCACT	1890	6	+	Arabidopsis thaliana	cis-acting regulatory element related to meristem expression
Pp3c1_8270V3.1	CCAAT-box	CAACGG	796	6	+	Hordeum vulgare	MYBHv1 binding site
Pp3c1_8270V3.1	CCAAT-box	CAACGG	1368	6	-	Hordeum vulgare	MYBHv1 binding site
Pp3c1_8270V3.1	CCGTCC-box	CCGTCC	1165	6	-	Petroselinum hortense
Pp3c1_8270V3.1	CCGTCC-box	CCGTCC	1463	6	-	Petroselinum hortense
Pp3c1_8270V3.1	ABRE	TACGGTC	767	7	+	Arabidopsis thaliana	cis-acting element involved in the abscisic acid responsiveness
Pp3c1_8270V3.1	ABRE	ACGTG	1329	5	+	Arabidopsis thaliana	cis-acting element involved in the abscisic acid responsiveness
Pp3c1_8270V3.1	ABRE	ACGTG	1745	5	-	Arabidopsis thaliana	cis-acting element involved in the abscisic acid responsiveness
Pp3c1_8270V3.1	ABRE	ACGTG	1964	5	-	Arabidopsis thaliana	cis-acting element involved in the abscisic acid responsiveness
Pp3c1_8270V3.1	TGACG-motif	TGACG	605	5	+	Hordeum vulgare	cis-acting regulatory element involved in the MeJA-responsiveness
Pp3c1_8270V3.1	TGACG-motif	TGACG	937	5	-	Hordeum vulgare	cis-acting regulatory element involved in the MeJA-responsiveness
Pp3c1_8270V3.1	TGACG-motif	TGACG	1132	5	+	Hordeum vulgare	cis-acting regulatory element involved in the MeJA-responsiveness
Pp3c1_8270V3.1	TGACG-motif	TGACG	1493	5	-	Hordeum vulgare	cis-acting regulatory element involved in the MeJA-responsiveness
Pp3c1_8270V3.1	TGACG-motif	TGACG	1552	5	+	Hordeum vulgare	cis-acting regulatory element involved in the MeJA-responsiveness
Pp3c1_8270V3.1	TGACG-motif	TGACG	1950	5	-	Hordeum vulgare	cis-acting regulatory element involved in the MeJA-responsiveness
Pp-cRPE2 Pp3c7_23810V3.1	MBS	CAACTG	1260	6	+	Arabidopsis thaliana	MYB binding site involved in drought-inducibility
Pp3c7_23810V3.1	MSA-like	(T/C)C(T/C)AACGG(T/C)(T/C)A	1308	8.5	-	Catharanthus roseus	cis-acting element involved in cell cycle regulation
Pp3c7_23810V3.1	MSA-like	TCCAACGGT	1310	9	-	Catharanthus roseus	cis-acting element involved in cell cycle regulation
Pp3c7_23810V3.1	TGACG-motif	TGACG	1491	5	-	Hordeum vulgare	cis-acting regulatory element involved in the MeJA-responsiveness
Pp3c7_23810V3.1	GARE-motif	TCTGTTG	1977	7	+	Brassica oleracea	gibberellin-responsive element
Pp3c7_23810V3.1	DRE core	GCCGAC	1380	6	-	Arabidopsis thaliana
Pp3c7_23810V3.1	CCAAT-box	CAACGG	1311	6	-	Hordeum vulgare	MYBHv1 binding site
Pp3c7_23810V3.1	HD-Zip 1	CAAT(A/T)ATTG	497	8	+	Arabidopsis thaliana	element involved in differentiation of the palisade mesophyll cells
Pp3c7_23810V3.1	CAAT-box	CAAT	26	4	-	Nicotiana glutinosa
Pp3c7_23810V3.1	CAAT-box	CAAT	46	4	+	Nicotiana glutinosa
Pp3c7_23810V3.1	CAAT-box	CAAT	210	4	-	Nicotiana glutinosa
Pp3c7_23810V3.1	CAAT-box	CAAT	248	4	+	Nicotiana glutinosa
Pp3c7_23810V3.1	CAAT-box	CAAT	295	4	+	Nicotiana glutinosa
Pp3c7_23810V3.1	CAAT-box	CAAT	330	4	-	Nicotiana glutinosa
Pp3c7_23810V3.1	CAAT-box	CCAAT	392	5	+	Arabidopsis thaliana	common cis-acting element in promoter and enhancer regions
Pp3c7_23810V3.1	CAAT-box	CAAT	393	4	+	Nicotiana glutinosa
Pp3c7_23810V3.1	CAAT-box	CAAT	453	4	+	Nicotiana glutinosa
Pp3c7_23810V3.1	CAAT-box	CAAT	477	4	+	Nicotiana glutinosa
Pp3c7_23810V3.1	CAAT-box	CAAAT	484	5	+	Pisum sativum	common cis-acting element in promoter and enhancer regions
Pp3c7_23810V3.1	CAAT-box	CAAT	497	4	+	Nicotiana glutinosa
Pp3c7_23810V3.1	CAAT-box	CAAT	502	4	-	Nicotiana glutinosa
Pp3c7_23810V3.1	CAAT-box	CAAT	580	4	-	Nicotiana glutinosa
Pp3c7_23810V3.1	CAAT-box	CAAT	597	4	+	Nicotiana glutinosa
Pp3c7_23810V3.1	CAAT-box	CAAT	611	4	+	Nicotiana glutinosa
Pp3c7_23810V3.1	CAAT-box	CCAAT	652	5	+	Arabidopsis thaliana	common cis-acting element in promoter and enhancer regions
Pp3c7_23810V3.1	CAAT-box	CAAT	653	4	+	Nicotiana glutinosa
Pp3c7_23810V3.1	CAAT-box	CAAT	755	4	-	Nicotiana glutinosa
Pp3c7_23810V3.1	CAAT-box	CAAT	845	4	+	Nicotiana glutinosa
Pp3c7_23810V3.1	CAAT-box	CAAAT	847	5	-	Pisum sativum	common cis-acting element in promoter and enhancer regions
Pp3c7_23810V3.1	CAAT-box	CAAAT	866	5	+	Pisum sativum	common cis-acting element in promoter and enhancer regions
Pp3c7_23810V3.1	CAAT-box	CAAAT	888	5	-	Pisum sativum	common cis-acting element in promoter and enhancer regions
Pp3c7_23810V3.1	CAAT-box	CAAT	1044	4	-	Nicotiana glutinosa
Pp3c7_23810V3.1	CAAT-box	CAAAT	1120	5	+	Pisum sativum	common cis-acting element in promoter and enhancer regions
Pp3c7_23810V3.1	CAAT-box	CAAAT	1128	5	+	Pisum sativum	common cis-acting element in promoter and enhancer regions
Pp3c7_23810V3.1	CAAT-box	CAAT	1172	4	+	Nicotiana glutinosa
Pp3c7_23810V3.1	CAAT-box	CAAAT	1225	5	+	Pisum sativum	common cis-acting element in promoter and enhancer regions
Pp3c7_23810V3.1	CAAT-box	CAAT	1249	4	+	Nicotiana glutinosa
Pp3c7_23810V3.1	CAAT-box	CAACCAACTCC	1256	10	+	Arabidopsis thaliana	common cis-acting element in promoter and enhancer regions
Pp3c7_23810V3.1	CAAT-box	CAAT	1336	4	-	Nicotiana glutinosa
Pp3c7_23810V3.1	CAAT-box	CAAT	1369	4	+	Nicotiana glutinosa
Pp3c7_23810V3.1	CAAT-box	CAAT	1440	4	+	Nicotiana glutinosa
Pp3c7_23810V3.1	CAAT-box	CAAT	1471	4	-	Nicotiana glutinosa
Pp3c7_23810V3.1	CAAT-box	CAAAT	1494	5	+	Pisum sativum	common cis-acting element in promoter and enhancer regions
Pp3c7_23810V3.1	CAAT-box	CCAAT	1603	5	-	Arabidopsis thaliana	common cis-acting element in promoter and enhancer regions
Pp3c7_23810V3.1	CAAT-box	CAAT	1921	4	+	Nicotiana glutinosa
Pp3c7_23810V3.1	CAAT-box	CAAAT	1950	5	+	Pisum sativum	common cis-acting element in promoter and enhancer regions
Pp3c7_23810V3.1	CAAT-box	CAAAT	1953	5	-	Pisum sativum	common cis-acting element in promoter and enhancer regions
Pp3c7_23810V3.1	CAAT-box	CAAT	1959	4	-	Nicotiana glutinosa
Pp3c7_23810V3.1	MYB	TAACCA	965	6	+	Arabidopsis thaliana
Pp3c7_23810V3.1	MYB	CAACCA	1154	6	-	Arabidopsis thaliana
Pp3c7_23810V3.1	MYB	TAACCA	1219	6	+	Arabidopsis thaliana
Pp3c7_23810V3.1	MYB	CAACCA	1256	6	+	Arabidopsis thaliana
Pp3c7_23810V3.1	MYB	CAACCA	1815	6	+	Arabidopsis thaliana
Pp3c7_23810V3.1	MYB	CAACAG	1978	6	-	Arabidopsis thaliana
Pp3c7_23810V3.1	Box 4	ATTAAT	376	6	+	Petroselinum crispum	part of a conserved DNA module involved in light responsiveness
Pp3c7_23810V3.1	Box 4	ATTAAT	1075	6	-	Petroselinum crispum	part of a conserved DNA module involved in light responsiveness
Pp3c7_23810V3.1	Box 4	ATTAAT	1861	6	-	Petroselinum crispum	part of a conserved DNA module involved in light responsiveness
Pp3c7_23810V3.1	AT~TATA-box	TATATA	1	6	+	Arabidopsis thaliana
Pp3c7_23810V3.1	AT~TATA-box	TATATA	3	6	+	Arabidopsis thaliana
Pp3c7_23810V3.1	AT~TATA-box	TATATA	5	6	+	Arabidopsis thaliana
Pp3c7_23810V3.1	AT~TATA-box	TATATA	7	6	+	Arabidopsis thaliana
Pp3c7_23810V3.1	AT~TATA-box	TATATA	9	6	+	Arabidopsis thaliana
Pp3c7_23810V3.1	AT~TATA-box	TATATA	11	6	+	Arabidopsis thaliana
Pp3c7_23810V3.1	AT~TATA-box	TATATA	13	6	+	Arabidopsis thaliana
Pp3c7_23810V3.1	AT~TATA-box	TATATA	15	6	+	Arabidopsis thaliana
Pp3c7_23810V3.1	AT~TATA-box	TATATA	17	6	+	Arabidopsis thaliana
Pp3c7_23810V3.1	AT~TATA-box	TATATA	575	6	+	Arabidopsis thaliana
Pp3c7_23810V3.1	AT~TATA-box	TATATA	714	6	+	Arabidopsis thaliana
Pp3c7_23810V3.1	AT~TATA-box	TATATA	716	6	+	Arabidopsis thaliana
Pp3c7_23810V3.1	AT~TATA-box	TATATA	718	6	+	Arabidopsis thaliana
Pp3c7_23810V3.1	AT~TATA-box	TATATA	720	6	+	Arabidopsis thaliana
Pp3c7_23810V3.1	AT~TATA-box	TATATA	722	6	+	Arabidopsis thaliana
Pp3c7_23810V3.1	AT~TATA-box	TATATA	724	6	+	Arabidopsis thaliana
Pp3c7_23810V3.1	AT~TATA-box	TATATA	726	6	+	Arabidopsis thaliana
Pp3c7_23810V3.1	AT~TATA-box	TATATA	728	6	+	Arabidopsis thaliana
Pp3c7_23810V3.1	AT~TATA-box	TATATA	730	6	+	Arabidopsis thaliana
Pp3c7_23810V3.1	AT~TATA-box	TATATA	732	6	+	Arabidopsis thaliana
Pp3c7_23810V3.1	AT~TATA-box	TATATA	734	6	+	Arabidopsis thaliana
Pp3c7_23810V3.1	AT~TATA-box	TATATA	736	6	+	Arabidopsis thaliana
Pp3c7_23810V3.1	AT~TATA-box	TATATA	738	6	+	Arabidopsis thaliana
Pp3c7_23810V3.1	AT~TATA-box	TATATA	996	6	+	Arabidopsis thaliana
Pp3c7_23810V3.1	AT~TATA-box	TATATA	998	6	+	Arabidopsis thaliana
Pp3c7_23810V3.1	AT~TATA-box	TATATA	1868	6	-	Arabidopsis thaliana
Pp3c7_23810V3.1	MYC	CATTTG	1120	6	-	Arabidopsis thaliana
Pp3c7_23810V3.1	MYC	CATGTG	1190	6	-	Arabidopsis thaliana
Pp3c7_23810V3.1	MYC	CATGTG	1192	6	+	Arabidopsis thaliana
Pp3c7_23810V3.1	MYC	CATGTG	1207	6	-	Arabidopsis thaliana
Pp3c7_23810V3.1	MYC	CATGTG	1406	6	+	Arabidopsis thaliana
Pp3c7_23810V3.1	MYC	CATTTG	1494	6	-	Arabidopsis thaliana
Pp3c7_23810V3.1	GT1-motif	GGTTAA	964	6	-	Arabidopsis thaliana	light responsive element
Pp3c7_23810V3.1	ATCT-motif	AATCTAATCC	47	9	+	Pisum sativum	part of a conserved DNA module involved in light responsiveness
Pp3c7_23810V3.1	ATCT-motif	AATCTAATCC	162	9	+	Pisum sativum	part of a conserved DNA module involved in light responsiveness
Pp3c7_23810V3.1	TATA-box	TATATA	1	6	+	Arabidopsis thaliana	core promoter element around -30 of transcription start
Pp3c7_23810V3.1	TATA-box	ATATAT	2	6	+	Brassica napus	core promoter element around -30 of transcription start
Pp3c7_23810V3.1	TATA-box	TATATA	3	6	+	Arabidopsis thaliana	core promoter element around -30 of transcription start
Pp3c7_23810V3.1	TATA-box	ATATAT	4	6	+	Brassica napus	core promoter element around -30 of transcription start
Pp3c7_23810V3.1	TATA-box	TATATA	5	6	+	Arabidopsis thaliana	core promoter element around -30 of transcription start
Pp3c7_23810V3.1	TATA-box	ATATAT	6	6	+	Brassica napus	core promoter element around -30 of transcription start
Pp3c7_23810V3.1	TATA-box	TATATA	7	6	+	Arabidopsis thaliana	core promoter element around -30 of transcription start
Pp3c7_23810V3.1	TATA-box	ATATAT	8	6	+	Brassica napus	core promoter element around -30 of transcription start
Pp3c7_23810V3.1	TATA-box	TATATA	9	6	+	Arabidopsis thaliana	core promoter element around -30 of transcription start
Pp3c7_23810V3.1	TATA-box	ATATAT	10	6	+	Brassica napus	core promoter element around -30 of transcription start
Pp3c7_23810V3.1	TATA-box	TATATA	11	6	+	Arabidopsis thaliana	core promoter element around -30 of transcription start
Pp3c7_23810V3.1	TATA-box	ATATAT	12	6	+	Brassica napus	core promoter element around -30 of transcription start
Pp3c7_23810V3.1	TATA-box	TATATA	13	6	+	Arabidopsis thaliana	core promoter element around -30 of transcription start
Pp3c7_23810V3.1	TATA-box	ATATAT	14	6	+	Brassica napus	core promoter element around -30 of transcription start
Pp3c7_23810V3.1	TATA-box	TATATA	15	6	+	Arabidopsis thaliana	core promoter element around -30 of transcription start
Pp3c7_23810V3.1	TATA-box	ATATAT	16	6	+	Brassica napus	core promoter element around -30 of transcription start
Pp3c7_23810V3.1	TATA-box	TATATA	17	6	+	Arabidopsis thaliana	core promoter element around -30 of transcription start
Pp3c7_23810V3.1	TATA-box	TATA	19	4	+	Arabidopsis thaliana	core promoter element around -30 of transcription start
Pp3c7_23810V3.1	TATA-box	ATATAA	48	6	+	Brassica oleracea	core promoter element around -30 of transcription start
Pp3c7_23810V3.1	TATA-box	TATA	49	4	+	Arabidopsis thaliana	core promoter element around -30 of transcription start
Pp3c7_23810V3.1	TATA-box	TATAA	57	5	-	Arabidopsis thaliana	core promoter element around -30 of transcription start
Pp3c7_23810V3.1	TATA-box	TATA	58	4	+	Arabidopsis thaliana	core promoter element around -30 of transcription start
Pp3c7_23810V3.1	TATA-box	ATATAA	119	6	+	Brassica oleracea	core promoter element around -30 of transcription start
Pp3c7_23810V3.1	TATA-box	TATA	120	4	+	Arabidopsis thaliana	core promoter element around -30 of transcription start
Pp3c7_23810V3.1	TATA-box	TATA	183	4	+	Arabidopsis thaliana	core promoter element around -30 of transcription start
Pp3c7_23810V3.1	TATA-box	ATTATA	314	6	+	Brassica napus	core promoter element around -30 of transcription start
Pp3c7_23810V3.1	TATA-box	TATAA	315	5	-	Arabidopsis thaliana	core promoter element around -30 of transcription start
Pp3c7_23810V3.1	TATA-box	TATA	316	4	+	Arabidopsis thaliana	core promoter element around -30 of transcription start
Pp3c7_23810V3.1	TATA-box	TATAA	336	5	-	Arabidopsis thaliana	core promoter element around -30 of transcription start
Pp3c7_23810V3.1	TATA-box	TATA	337	4	+	Arabidopsis thaliana	core promoter element around -30 of transcription start
Pp3c7_23810V3.1	TATA-box	ATTATA	363	6	+	Brassica napus	core promoter element around -30 of transcription start
Pp3c7_23810V3.1	TATA-box	TATAA	364	5	-	Arabidopsis thaliana	core promoter element around -30 of transcription start
Pp3c7_23810V3.1	TATA-box	TATA	365	4	+	Arabidopsis thaliana	core promoter element around -30 of transcription start
Pp3c7_23810V3.1	TATA-box	TATA	413	4	+	Arabidopsis thaliana	core promoter element around -30 of transcription start
Pp3c7_23810V3.1	TATA-box	TATAAAT	466	7	-	Brassica juncea	core promoter element around -30 of transcription start
Pp3c7_23810V3.1	TATA-box	TATAAA	467	6	-	Helianthus annuus	core promoter element around -30 of transcription start
Pp3c7_23810V3.1	TATA-box	TATAA	468	5	-	Arabidopsis thaliana	core promoter element around -30 of transcription start
Pp3c7_23810V3.1	TATA-box	TATA	469	4	+	Arabidopsis thaliana	core promoter element around -30 of transcription start
Pp3c7_23810V3.1	TATA-box	ATATAA	510	6	+	Brassica oleracea	core promoter element around -30 of transcription start
Pp3c7_23810V3.1	TATA-box	TATA	511	4	+	Arabidopsis thaliana	core promoter element around -30 of transcription start
Pp3c7_23810V3.1	TATA-box	TATA	535	4	+	Arabidopsis thaliana	core promoter element around -30 of transcription start
Pp3c7_23810V3.1	TATA-box	TATAAATA	537	8	-	Daucus carota	core promoter element around -30 of transcription start
Pp3c7_23810V3.1	TATA-box	TATAAAT	538	7	-	Brassica juncea	core promoter element around -30 of transcription start
Pp3c7_23810V3.1	TATA-box	TATAAA	539	6	-	Helianthus annuus	core promoter element around -30 of transcription start
Pp3c7_23810V3.1	TATA-box	TATAA	540	5	-	Arabidopsis thaliana	core promoter element around -30 of transcription start
Pp3c7_23810V3.1	TATA-box	TATA	541	4	+	Arabidopsis thaliana	core promoter element around -30 of transcription start
Pp3c7_23810V3.1	TATA-box	ATTATA	553	6	+	Brassica napus	core promoter element around -30 of transcription start
Pp3c7_23810V3.1	TATA-box	TATAA	554	5	-	Arabidopsis thaliana	core promoter element around -30 of transcription start
Pp3c7_23810V3.1	TATA-box	TATA	555	4	+	Arabidopsis thaliana	core promoter element around -30 of transcription start
Pp3c7_23810V3.1	TATA-box	ATTATA	573	6	+	Brassica napus	core promoter element around -30 of transcription start
Pp3c7_23810V3.1	TATA-box	TATATAA	574	7	-	Arabidopsis thaliana	core promoter element around -30 of transcription start
Pp3c7_23810V3.1	TATA-box	TATATA	575	6	+	Arabidopsis thaliana	core promoter element around -30 of transcription start
Pp3c7_23810V3.1	TATA-box	ATATAT	576	6	+	Brassica napus	core promoter element around -30 of transcription start
Pp3c7_23810V3.1	TATA-box	TATA	577	4	+	Arabidopsis thaliana	core promoter element around -30 of transcription start
Pp3c7_23810V3.1	TATA-box	ATATAA	661	6	+	Brassica oleracea	core promoter element around -30 of transcription start
Pp3c7_23810V3.1	TATA-box	TATA	662	4	+	Arabidopsis thaliana	core promoter element around -30 of transcription start
Pp3c7_23810V3.1	TATA-box	TATACA	712	6	-	Helianthus annuus	core promoter element around -30 of transcription start
Pp3c7_23810V3.1	TATA-box	TATATA	714	6	+	Arabidopsis thaliana	core promoter element around -30 of transcription start
Pp3c7_23810V3.1	TATA-box	ATATAT	715	6	+	Brassica napus	core promoter element around -30 of transcription start
Pp3c7_23810V3.1	TATA-box	TATATA	716	6	+	Arabidopsis thaliana	core promoter element around -30 of transcription start
Pp3c7_23810V3.1	TATA-box	ATATAT	717	6	+	Brassica napus	core promoter element around -30 of transcription start
Pp3c7_23810V3.1	TATA-box	TATATA	718	6	+	Arabidopsis thaliana	core promoter element around -30 of transcription start
Pp3c7_23810V3.1	TATA-box	ATATAT	719	6	+	Brassica napus	core promoter element around -30 of transcription start
Pp3c7_23810V3.1	TATA-box	TATATA	720	6	+	Arabidopsis thaliana	core promoter element around -30 of transcription start
Pp3c7_23810V3.1	TATA-box	ATATAT	721	6	+	Brassica napus	core promoter element around -30 of transcription start
Pp3c7_23810V3.1	TATA-box	TATATA	722	6	+	Arabidopsis thaliana	core promoter element around -30 of transcription start
Pp3c7_23810V3.1	TATA-box	ATATAT	723	6	+	Brassica napus	core promoter element around -30 of transcription start
Pp3c7_23810V3.1	TATA-box	TATATA	724	6	+	Arabidopsis thaliana	core promoter element around -30 of transcription start
Pp3c7_23810V3.1	TATA-box	ATATAT	725	6	+	Brassica napus	core promoter element around -30 of transcription start
Pp3c7_23810V3.1	TATA-box	TATATA	726	6	+	Arabidopsis thaliana	core promoter element around -30 of transcription start
Pp3c7_23810V3.1	TATA-box	ATATAT	727	6	+	Brassica napus	core promoter element around -30 of transcription start
Pp3c7_23810V3.1	TATA-box	TATATA	728	6	+	Arabidopsis thaliana	core promoter element around -30 of transcription start
Pp3c7_23810V3.1	TATA-box	ATATAT	729	6	+	Brassica napus	core promoter element around -30 of transcription start
Pp3c7_23810V3.1	TATA-box	TATATA	730	6	+	Arabidopsis thaliana	core promoter element around -30 of transcription start
Pp3c7_23810V3.1	TATA-box	ATATAT	731	6	+	Brassica napus	core promoter element around -30 of transcription start
Pp3c7_23810V3.1	TATA-box	TATATA	732	6	+	Arabidopsis thaliana	core promoter element around -30 of transcription start
Pp3c7_23810V3.1	TATA-box	ATATAT	733	6	+	Brassica napus	core promoter element around -30 of transcription start
Pp3c7_23810V3.1	TATA-box	TATATTTATATTT	734	12	+	Avena sativa	core promoter element around -30 of transcription start
Pp3c7_23810V3.1	TATA-box	ATATAT	735	6	+	Brassica napus	core promoter element around -30 of transcription start
Pp3c7_23810V3.1	TATA-box	TATATA	736	6	+	Arabidopsis thaliana	core promoter element around -30 of transcription start
Pp3c7_23810V3.1	TATA-box	ATATAT	737	6	+	Brassica napus	core promoter element around -30 of transcription start
Pp3c7_23810V3.1	TATA-box	TATATA	738	6	+	Arabidopsis thaliana	core promoter element around -30 of transcription start
Pp3c7_23810V3.1	TATA-box	ATATAT	739	6	+	Brassica napus	core promoter element around -30 of transcription start
Pp3c7_23810V3.1	TATA-box	TATA	740	4	+	Arabidopsis thaliana	core promoter element around -30 of transcription start
Pp3c7_23810V3.1	TATA-box	ATATAA	764	6	+	Brassica oleracea	core promoter element around -30 of transcription start
Pp3c7_23810V3.1	TATA-box	TATA	765	4	+	Arabidopsis thaliana	core promoter element around -30 of transcription start
Pp3c7_23810V3.1	TATA-box	TATATAA	995	7	-	Arabidopsis thaliana	core promoter element around -30 of transcription start
Pp3c7_23810V3.1	TATA-box	TATATA	996	6	+	Arabidopsis thaliana	core promoter element around -30 of transcription start
Pp3c7_23810V3.1	TATA-box	ATATAT	997	6	+	Brassica napus	core promoter element around -30 of transcription start
Pp3c7_23810V3.1	TATA-box	TATATA	998	6	+	Arabidopsis thaliana	core promoter element around -30 of transcription start
Pp3c7_23810V3.1	TATA-box	TATA	1000	4	-	Arabidopsis thaliana	core promoter element around -30 of transcription start
Pp3c7_23810V3.1	TATA-box	TATA	1026	4	-	Arabidopsis thaliana	core promoter element around -30 of transcription start
Pp3c7_23810V3.1	TATA-box	ATATAA	1082	6	+	Brassica oleracea	core promoter element around -30 of transcription start
Pp3c7_23810V3.1	TATA-box	TATA	1083	4	-	Arabidopsis thaliana	core promoter element around -30 of transcription start
Pp3c7_23810V3.1	TATA-box	ATATAT	1103	6	-	Brassica napus	core promoter element around -30 of transcription start
Pp3c7_23810V3.1	TATA-box	TATA	1104	4	-	Arabidopsis thaliana	core promoter element around -30 of transcription start
Pp3c7_23810V3.1	TATA-box	TATA	1132	4	-	Arabidopsis thaliana	core promoter element around -30 of transcription start
Pp3c7_23810V3.1	TATA-box	ATATAT	1182	6	-	Brassica napus	core promoter element around -30 of transcription start
Pp3c7_23810V3.1	TATA-box	TATA	1183	4	-	Arabidopsis thaliana	core promoter element around -30 of transcription start
Pp3c7_23810V3.1	TATA-box	TATA	1515	4	-	Arabidopsis thaliana	core promoter element around -30 of transcription start
Pp3c7_23810V3.1	TATA-box	ATATAA	1615	6	+	Brassica oleracea	core promoter element around -30 of transcription start
Pp3c7_23810V3.1	TATA-box	TATA	1616	4	-	Arabidopsis thaliana	core promoter element around -30 of transcription start
Pp3c7_23810V3.1	TATA-box	TATACA	1866	6	-	Helianthus annuus	core promoter element around -30 of transcription start
Pp3c7_23810V3.1	TATA-box	TATATA	1868	6	-	Arabidopsis thaliana	core promoter element around -30 of transcription start
Pp3c7_23810V3.1	TATA-box	ATATAA	1869	6	+	Brassica oleracea	core promoter element around -30 of transcription start
Pp3c7_23810V3.1	TATA-box	TATA	1870	4	-	Arabidopsis thaliana	core promoter element around -30 of transcription start
Pp3c7_23810V3.1	Gap-box	CAAATGAA(A/G)A	1120	9	+	Arabidopsis thaliana	part of a light responsive element
Pp3c7_23810V3.1	GC-motif	CCCCCG	1963	6	-	Zea mays	enhancer-like element involved in anoxic specific inducibility
Pp3c7_23810V3.1	Unnamed__4	CTCC	837	4	-	Petroselinum hortense
Pp3c7_23810V3.1	Unnamed__4	CTCC	988	4	+	Petroselinum hortense
Pp3c7_23810V3.1	Unnamed__4	CTCC	1505	4	+	Petroselinum hortense
Pp3c7_23810V3.1	Unnamed__4	CTCC	1790	4	+	Petroselinum hortense
Pp3c7_23810V3.1	Unnamed__4	CTCC	1995	4	-	Petroselinum hortense
Pp3c7_23810V3.1	Sp1	GGGCGG	1926	6	-	Oryza sativa	light responsive element
Pp3c7_23810V3.1	AT1-motif	AATTATTTTTTATT	1059	13	+	Solanum tuberosum	part of a light responsive module
Pp3c7_23810V3.1	WRE3	CCACCT	1728	6	+	Pisum sativum
Pp3c7_23810V3.1	I-box	ccttatcct	1793	9	+	Arabidopsis thaliana	part of a light responsive element
Pp3c7_23810V3.1	MYB-like sequence	TAACCA	965	6	+	Arabidopsis thaliana
Pp3c7_23810V3.1	MYB-like sequence	TAACCA	1219	6	+	Arabidopsis thaliana
Pp3c7_23810V3.1	MRE	AACCTAA	817	7	-	Petroselinum crispum	MYB binding site involved in light responsiveness
Pp3c7_23810V3.1	LS7	CAGATTTATTTTTA	513	13	-	Zea mays	part of a light responsive element
Pp3c7_23810V3.1	Myb-binding site	CAACAG	1978	6	-	Nicotiana tabacum
Pp3c7_23810V3.1	AE-box	AGAAACTT	929	8	-	Arabidopsis thaliana	part of a module for light response
Pp3c7_23810V3.1	Unnamed__1	CGTGG	1808	5	-	Zea mays
Pp3c7_23810V3.1	Unnamed__1	CGTGG	1818	5	-	Zea mays
Pp3c7_23810V3.1	GATA-motif	AAGATAAGATT	162	10	-	Arabidopsis thaliana	part of a light responsive element
Pp3c7_23810V3.1	GATA-motif	AAGGATAAGG	1793	9	-	Solanum tuberosum	part of a light responsive element
Pp3c7_23810V3.1	TCCC-motif	TCTCCCT	1789	7	+	Spinacia oleracea	part of a light responsive element
Pp3c7_23810V3.1	GTGGC-motif	CATCGTGTGGC	1850	10	-	Arabidopsis thaliana	part of a light responsive element
Pp3c7_23810V3.1		motif_sequence	357	4	-	organism	short_function
Pp3c7_23810V3.1		motif_sequence	948	4	+	organism	short_function
Pp3c7_23810V3.1		motif_sequence	1251	4	+	organism	short_function
Pp3c7_23810V3.1		motif_sequence	1399	4	-	organism	short_function
Pp3c7_23810V3.1		motif_sequence	1716	4	-	organism	short_function
Pp3c7_23810V3.1		motif_sequence	1800	4	+	organism	short_function
Pp3c7_23810V3.1		motif_sequence	1895	4	+	organism	short_function
Pp3c7_23810V3.1	AC-I	(T/C)C(T/C)(C/T)ACC(T/C)ACC	1700	8.5	-	Phaseolus vulgaris
Pp3c7_23810V3.1	AT-rich sequence	TAAAATACT	787	9	-	Pisum sativum	element for maximal elicitor-mediated activation (2copies)
Pp3c7_23810V3.1	WUN-motif	AAATTTCTT	128	9	+	Nicotiana glutinosa
Pp3c7_23810V3.1	as-1	TGACG	1491	5	-	Arabidopsis thaliana
Pp3c7_23810V3.1	MYB recognition site	CCGTTG	1311	6	+	Arabidopsis thaliana
Pp3c7_23810V3.1	ERE	ATTTTAAA	487	8	+	Nicotiana glutinos
Pp3c7_23810V3.1	ERE	ATTTTAAA	565	8	+	Nicotiana glutinos
Pp3c7_23810V3.1	ERE	ATTTTAAA	567	8	-	Nicotiana glutinos
Pp3c7_23810V3.1	ERE	ATTTCATA	1052	8	+	Nicotiana glutinos
Pp3c7_23810V3.1	TC-rich repeats	ATTCTCTAAC	599	9	+	Nicotiana tabacum	cis-acting element involved in defense and stress responsiveness
Pp3c7_23810V3.1	chs-CMA1a	TTACTTAA	1163	8	+	Daucus carota	part of a light responsive element
Pp3c7_23810V3.1	AAGAA-motif	gGTAAAGAAA	678	9	-	Avena sativa
Pp3c7_23810V3.1	AAGAA-motif	GAAAGAA	1645	7	+	Avena sativa
Pp3c7_23810V3.1	CGTCA-motif	CGTCA	1491	5	+	Hordeum vulgare	cis-acting regulatory element involved in the MeJA-responsiveness
Pp3c7_23810V3.1	Myb	CAACTG	1260	6	+	Arabidopsis thaliana
Pp-cRPE3 Pp3c11_3710V3.1	O2-site	GATGACATGG	914	10	+	Zea mays	cis-acting regulatory element involved in zein metabolism regulation
Pp3c11_3710V3.1	O2-site	GATGACATGG	1821	9	-	Zea mays	cis-acting regulatory element involved in zein metabolism regulation
Pp3c11_3710V3.1	as-1	TGACG	1219	5	-	Arabidopsis thaliana
Pp3c11_3710V3.1	WUN-motif	AAATTTCTT	1268	9	+	Nicotiana glutinosa
Pp3c11_3710V3.1	Myb	TAACTG	1630	6	+	Arabidopsis thaliana
Pp3c11_3710V3.1	CGTCA-motif	CGTCA	1219	5	+	Hordeum vulgare	cis-acting regulatory element involved in the MeJA-responsiveness
Pp3c11_3710V3.1	AAGAA-motif	gGTAAAGAAA	153	9	-	Avena sativa
Pp3c11_3710V3.1	AAGAA-motif	GAAAGAA	294	7	-	Avena sativa
Pp3c11_3710V3.1	AAGAA-motif	GAAAGAA	766	7	-	Avena sativa
Pp3c11_3710V3.1	LTR	CCGAAA	1664	6	+	Hordeum vulgare	cis-acting element involved in low-temperature responsiveness
Pp3c11_3710V3.1	STRE	AGGGG	773	5	-	Arabidopsis thaliana
Pp3c11_3710V3.1	STRE	AGGGG	808	5	-	Arabidopsis thaliana
Pp3c11_3710V3.1	STRE	AGGGG	1063	5	-	Arabidopsis thaliana
Pp3c11_3710V3.1	STRE	AGGGG	1538	5	+	Arabidopsis thaliana
Pp3c11_3710V3.1	Unnamed__1	CGTGG	426	5	-	Zea mays
Pp3c11_3710V3.1	Unnamed__1	CGTGG	658	5	+	Zea mays
Pp3c11_3710V3.1	Unnamed__1	CGTGG	751	5	+	Zea mays
Pp3c11_3710V3.1	Unnamed__1	CGTGG	1216	5	-	Zea mays
Pp3c11_3710V3.1	Unnamed__1	CGTGG	1802	5	-	Zea mays
Pp3c11_3710V3.1	GATA-motif	AAGGATAAGG	150	9	-	Solanum tuberosum	part of a light responsive element
Pp3c11_3710V3.1	TCCC-motif	TCTCCCT	1901	7	+	Spinacia oleracea	part of a light responsive element
Pp3c11_3710V3.1	Myb-binding site	CAACAG	133	6	+	Nicotiana tabacum
Pp3c11_3710V3.1	Myb-binding site	CAACAG	1980	6	-	Nicotiana tabacum
Pp3c11_3710V3.1		motif_sequence	187	4	-	organism	short_function
Pp3c11_3710V3.1		motif_sequence	333	4	-	organism	short_function
Pp3c11_3710V3.1		motif_sequence	430	4	-	organism	short_function
Pp3c11_3710V3.1		motif_sequence	467	4	-	organism	short_function
Pp3c11_3710V3.1		motif_sequence	513	4	+	organism	short_function
Pp3c11_3710V3.1		motif_sequence	569	4	+	organism	short_function
Pp3c11_3710V3.1		motif_sequence	702	4	+	organism	short_function
Pp3c11_3710V3.1		motif_sequence	850	4	+	organism	short_function
Pp3c11_3710V3.1		motif_sequence	881	4	-	organism	short_function
Pp3c11_3710V3.1		motif_sequence	893	4	-	organism	short_function
Pp3c11_3710V3.1		motif_sequence	902	4	-	organism	short_function
Pp3c11_3710V3.1		motif_sequence	1079	4	+	organism	short_function
Pp3c11_3710V3.1		motif_sequence	1133	4	+	organism	short_function
Pp3c11_3710V3.1		motif_sequence	1458	4	+	organism	short_function
Pp3c11_3710V3.1		motif_sequence	1476	4	-	organism	short_function
Pp3c11_3710V3.1		motif_sequence	1552	4	-	organism	short_function
Pp3c11_3710V3.1		motif_sequence	1815	4	+	organism	short_function
Pp3c11_3710V3.1		motif_sequence	1995	4	-	organism	short_function
Pp3c11_3710V3.1	TCT-motif	TCTTAC	108	6	+	Arabidopsis thaliana	part of a light responsive element
Pp3c11_3710V3.1	TCT-motif	TCTTAC	1173	6	+	Arabidopsis thaliana	part of a light responsive element
Pp3c11_3710V3.1	TCA	TCATCTTCAT	1131	9	+	Pisum sativum
Pp3c11_3710V3.1	WRE3	CCACCT	1721	6	+	Pisum sativum
Pp3c11_3710V3.1	CTAG-motif	ACTAGCAGAA	1022	9	-	Avena sativa
Pp3c11_3710V3.1	ARE	AAACCA	1524	6	+	Zea mays	cis-acting regulatory element essential for the anaerobic induction
Pp3c11_3710V3.1	Unnamed__4	CTCC	211	4	-	Petroselinum hortense
Pp3c11_3710V3.1	Unnamed__4	CTCC	215	4	+	Petroselinum hortense
Pp3c11_3710V3.1	Unnamed__4	CTCC	260	4	+	Petroselinum hortense
Pp3c11_3710V3.1	Unnamed__4	CTCC	462	4	+	Petroselinum hortense
Pp3c11_3710V3.1	Unnamed__4	CTCC	544	4	+	Petroselinum hortense
Pp3c11_3710V3.1	Unnamed__4	CTCC	598	4	-	Petroselinum hortense
Pp3c11_3710V3.1	Unnamed__4	CTCC	712	4	+	Petroselinum hortense
Pp3c11_3710V3.1	Unnamed__4	CTCC	754	4	-	Petroselinum hortense
Pp3c11_3710V3.1	Unnamed__4	CTCC	793	4	-	Petroselinum hortense
Pp3c11_3710V3.1	Unnamed__4	CTCC	834	4	+	Petroselinum hortense
Pp3c11_3710V3.1	Unnamed__4	CTCC	952	4	-	Petroselinum hortense
Pp3c11_3710V3.1	Unnamed__4	CTCC	1074	4	-	Petroselinum hortense
Pp3c11_3710V3.1	Unnamed__4	CTCC	1214	4	+	Petroselinum hortense
Pp3c11_3710V3.1	Unnamed__4	CTCC	1229	4	+	Petroselinum hortense
Pp3c11_3710V3.1	Unnamed__4	CTCC	1358	4	+	Petroselinum hortense
Pp3c11_3710V3.1	Unnamed__4	CTCC	1410	4	-	Petroselinum hortense
Pp3c11_3710V3.1	Unnamed__4	CTCC	1784	4	+	Petroselinum hortense
Pp3c11_3710V3.1	Unnamed__4	CTCC	1902	4	+	Petroselinum hortense
Pp3c11_3710V3.1	Unnamed__4	CTCC	1915	4	+	Petroselinum hortense
Pp3c11_3710V3.1	Unnamed__4	CTCC	1995	4	-	Petroselinum hortense
Pp3c11_3710V3.1	CCGTCC motif	CCGTCC	1683	6	-	Nicotiana tabacum
Pp3c11_3710V3.1	TATA-box	TACAAAA	1151	7	+	Oryza sativa	core promoter element around -30 of transcription start
Pp3c11_3710V3.1	TATA-box	ATTATA	1309	6	+	Brassica napus	core promoter element around -30 of transcription start
Pp3c11_3710V3.1	TATA-box	TATAA	1310	5	-	Arabidopsis thaliana	core promoter element around -30 of transcription start
Pp3c11_3710V3.1	TATA-box	TATA	1311	4	-	Arabidopsis thaliana	core promoter element around -30 of transcription start
Pp3c11_3710V3.1	G-box	CACGTC	1217	6	+	Zea mays	cis-acting regulatory element involved in light responsiveness
Pp3c11_3710V3.1	I-box	AAGATAAGGCT	148	10	-	Gossypium hirsutum	part of a light responsive element
Pp3c11_3710V3.1	I-box	AGATAAGG	150	8	-	Triticum aestivum	part of a light responsive element
Pp3c11_3710V3.1	I-box	AGATAAGG	1787	8	-	Triticum aestivum	part of a light responsive element
Pp3c11_3710V3.1	A-box	CCGTCC	1683	6	-	Petroselinum crispum	cis-acting regulatory element
Pp3c11_3710V3.1	box S	AGCCACC	1719	7	+	Arabidopsis thaliana
Pp3c11_3710V3.1	CCGTCC-box	CCGTCC	1683	6	-	Petroselinum hortense
Pp3c11_3710V3.1	ABRE	TACGGTC	548	7	+	Arabidopsis thaliana	cis-acting element involved in the abscisic acid responsiveness
Pp3c11_3710V3.1	ABRE	ACGTG	1217	5	-	Arabidopsis thaliana	cis-acting element involved in the abscisic acid responsiveness
Pp3c11_3710V3.1	TGACG-motif	TGACG	1219	5	-	Hordeum vulgare	cis-acting regulatory element involved in the MeJA-responsiveness
Pp3c11_3710V3.1	CAAT-box	CAAAT	54	5	-	Pisum sativum	common cis-acting element in promoter and enhancer regions
Pp3c11_3710V3.1	CAAT-box	CCAAT	93	5	-	Arabidopsis thaliana	common cis-acting element in promoter and enhancer regions
Pp3c11_3710V3.1	CAAT-box	CCAAT	113	5	+	Arabidopsis thaliana	common cis-acting element in promoter and enhancer regions
Pp3c11_3710V3.1	CAAT-box	CAAT	114	4	+	Nicotiana glutinosa
Pp3c11_3710V3.1	CAAT-box	CAAT	141	4	+	Nicotiana glutinosa
Pp3c11_3710V3.1	CAAT-box	CCAAT	193	5	-	Arabidopsis thaliana	common cis-acting element in promoter and enhancer regions
Pp3c11_3710V3.1	CAAT-box	CAAT	244	4	-	Nicotiana glutinosa
Pp3c11_3710V3.1	CAAT-box	CAAT	253	4	-	Nicotiana glutinosa
Pp3c11_3710V3.1	CAAT-box	CAAT	458	4	-	Nicotiana glutinosa
Pp3c11_3710V3.1	CAAT-box	CAAT	577	4	+	Nicotiana glutinosa
Pp3c11_3710V3.1	CAAT-box	CAAT	746	4	-	Nicotiana glutinosa
Pp3c11_3710V3.1	CAAT-box	CAAT	1139	4	-	Nicotiana glutinosa
Pp3c11_3710V3.1	CAAT-box	CAAT	1143	4	-	Nicotiana glutinosa
Pp3c11_3710V3.1	CAAT-box	CCAAT	1187	5	+	Arabidopsis thaliana	common cis-acting element in promoter and enhancer regions
Pp3c11_3710V3.1	CAAT-box	CAAT	1188	4	+	Nicotiana glutinosa
Pp3c11_3710V3.1	CAAT-box	CCAAT	1197	5	+	Arabidopsis thaliana	common cis-acting element in promoter and enhancer regions
Pp3c11_3710V3.1	CAAT-box	CAAT	1198	4	+	Nicotiana glutinosa
Pp3c11_3710V3.1	CAAT-box	CAACCAACTCC	1207	10	+	Arabidopsis thaliana	common cis-acting element in promoter and enhancer regions
Pp3c11_3710V3.1	CAAT-box	CAAT	1222	4	+	Nicotiana glutinosa
Pp3c11_3710V3.1	CAAT-box	CAAT	1237	4	+	Nicotiana glutinosa
Pp3c11_3710V3.1	CAAT-box	CAAT	1372	4	-	Nicotiana glutinosa
Pp3c11_3710V3.1	CAAT-box	CAAT	1383	4	+	Nicotiana glutinosa
Pp3c11_3710V3.1	CAAT-box	CAAAT	1562	5	+	Pisum sativum	common cis-acting element in promoter and enhancer regions
Pp3c11_3710V3.1	CAAT-box	CCAAT	1644	5	+	Arabidopsis thaliana	common cis-acting element in promoter and enhancer regions
Pp3c11_3710V3.1	CAAT-box	CAAT	1645	4	+	Nicotiana glutinosa
Pp3c11_3710V3.1	CAAT-box	CCCAATTT	1656	8	-	Arabidopsis thaliana	common cis-acting element in promoter and enhancer regions
Pp3c11_3710V3.1	CAAT-box	CCAAT	1658	5	-	Arabidopsis thaliana	common cis-acting element in promoter and enhancer regions
Pp3c11_3710V3.1	CAAT-box	TGCCAAC	1705	7	-	Petunia hybrida	common cis-acting element in promoter and enhancer regions
Pp3c11_3710V3.1	CAAT-box	CAAAT	1710	5	+	Pisum sativum	common cis-acting element in promoter and enhancer regions
Pp3c11_3710V3.1	CAAT-box	CAAAT	1734	5	-	Pisum sativum	common cis-acting element in promoter and enhancer regions
Pp3c11_3710V3.1	CAAT-box	CAAT	1770	4	+	Nicotiana glutinosa
Pp3c11_3710V3.1	CAAT-box	CAAAT	1855	5	-	Pisum sativum	common cis-acting element in promoter and enhancer regions
Pp3c11_3710V3.1	CAAT-box	CAAT	1871	4	+	Nicotiana glutinosa
Pp3c11_3710V3.1	CAAT-box	CAAT	1879	4	+	Nicotiana glutinosa
Pp3c11_3710V3.1	CAAT-box	CAAT	1957	4	-	Nicotiana glutinosa
Pp3c11_3710V3.1	CAAT-box	CAAT	1962	4	-	Nicotiana glutinosa
Pp3c11_3710V3.1	MYB	CAACAG	133	6	+	Arabidopsis thaliana
Pp3c11_3710V3.1	MYB	CAACAG	1980	6	-	Arabidopsis thaliana
Pp3c11_3710V3.1	CAT-box	GCCACT	827	6	+	Arabidopsis thaliana	cis-acting regulatory element related to meristem expression
Pp3c11_3710V3.1	CAT-box	GCCACT	1100	6	+	Arabidopsis thaliana	cis-acting regulatory element related to meristem expression
Sm-cRPE 228435	CGTCA-motif	CGTCA	31	5	-	Hordeum vulgare	cis-acting regulatory element involved in the MeJA-responsiveness
228435	CGTCA-motif	CGTCA	80	5	+	Hordeum vulgare	cis-acting regulatory element involved in the MeJA-responsiveness
228435	CGTCA-motif	CGTCA	287	5	+	Hordeum vulgare	cis-acting regulatory element involved in the MeJA-responsiveness
228435	CGTCA-motif	CGTCA	1148	5	-	Hordeum vulgare	cis-acting regulatory element involved in the MeJA-responsiveness
228435	TGA-element	AACGAC	1518	6	-	Brassica oleracea	auxin-responsive element
228435	as-1	TGACG	31	5	+	Arabidopsis thaliana
228435	as-1	TGACG	80	5	-	Arabidopsis thaliana
228435	as-1	TGACG	287	5	-	Arabidopsis thaliana
228435	as-1	TGACG	1148	5	+	Arabidopsis thaliana
228435		motif_sequence	5	4	-	organism	short_function
228435		motif_sequence	67	4	+	organism	short_function
228435		motif_sequence	153	4	-	organism	short_function
228435		motif_sequence	167	4	-	organism	short_function
228435		motif_sequence	185	4	-	organism	short_function
228435		motif_sequence	225	4	-	organism	short_function
228435		motif_sequence	329	4	-	organism	short_function
228435		motif_sequence	351	4	-	organism	short_function
228435		motif_sequence	355	4	+	organism	short_function
228435		motif_sequence	371	4	-	organism	short_function
228435		motif_sequence	426	4	+	organism	short_function
228435		motif_sequence	559	4	-	organism	short_function
228435		motif_sequence	575	4	-	organism	short_function
228435		motif_sequence	583	4	+	organism	short_function
228435		motif_sequence	593	4	+	organism	short_function
228435		motif_sequence	861	4	+	organism	short_function
228435		motif_sequence	890	4	-	organism	short_function
228435		motif_sequence	1126	4	+	organism	short_function
228435		motif_sequence	1264	4	-	organism	short_function
228435		motif_sequence	1346	4	+	organism	short_function
228435		motif_sequence	1678	4	-	organism	short_function
228435		motif_sequence	1797	4	-	organism	short_function
228435		motif_sequence	1924	4	-	organism	short_function
228435		motif_sequence	1993	4	-	organism	short_function
228435	GTGGC-motif	CATCGTGTGGC	1103	10	-	Arabidopsis thaliana	part of a light responsive element
228435	TCT-motif	TCTTAC	680	6	+	Arabidopsis thaliana	part of a light responsive element
228435	NON-box	AGATCGACG	58	9	+	Arabidopsis thaliana	cis-acting regulatory element related to meristem specific activation
228435	Unnamed__1	CGTGG	107	5	+	Zea mays
228435	Unnamed__1	CGTGG	449	5	+	Zea mays
228435	Unnamed__1	CGTGG	455	5	+	Zea mays
228435	Unnamed__1	CGTGG	566	5	-	Zea mays
228435	Unnamed__1	CGTGG	881	5	-	Zea mays
228435	Unnamed__1	CGTGG	1005	5	+	Zea mays
228435	Unnamed__1	CGTGG	1628	5	-	Zea mays
228435	STRE	AGGGG	1454	5	+	Arabidopsis thaliana
228435	STRE	AGGGG	1858	5	-	Arabidopsis thaliana
228435	AE-box	AGAAACAA	1438	8	+	Arabidopsis thaliana	part of a module for light response
228435	Myb-binding site	CAACAG	716	6	+	Nicotiana tabacum
228435	G-box	CACGTC	447	6	-	Zea mays	cis-acting regulatory element involved in light responsiveness
228435	G-box	CACGTC	453	6	-	Zea mays	cis-acting regulatory element involved in light responsiveness
228435	G-box	CACGAC	567	6	+	Zea mays	cis-acting regulatory element involved in light responsiveness
228435	MYB-like sequence	TAACCA	380	6	+	Arabidopsis thaliana
228435	A-box	CCGTCC	1153	6	+	Petroselinum crispum	cis-acting regulatory element
228435	Unnamed__2	CCCCGG	1130	6	+	Zea mays
228435	G-Box	CACGTT	970	6	-	Pisum sativum	cis-acting regulatory element involved in light responsiveness
228435	Unnamed__4	CTCC	5	4	-	Petroselinum hortense
228435	Unnamed__4	CTCC	36	4	+	Petroselinum hortense
228435	Unnamed__4	CTCC	110	4	-	Petroselinum hortense
228435	Unnamed__4	CTCC	114	4	+	Petroselinum hortense
228435	Unnamed__4	CTCC	137	4	-	Petroselinum hortense
228435	Unnamed__4	CTCC	206	4	-	Petroselinum hortense
228435	Unnamed__4	CTCC	222	4	-	Petroselinum hortense
228435	Unnamed__4	CTCC	257	4	-	Petroselinum hortense
228435	Unnamed__4	CTCC	329	4	-	Petroselinum hortense
228435	Unnamed__4	CTCC	344	4	-	Petroselinum hortense
228435	Unnamed__4	CTCC	347	4	-	Petroselinum hortense
228435	Unnamed__4	CTCC	428	4	+	Petroselinum hortense
228435	Unnamed__4	CTCC	473	4	-	Petroselinum hortense
228435	Unnamed__4	CTCC	559	4	-	Petroselinum hortense
228435	Unnamed__4	CTCC	575	4	-	Petroselinum hortense
228435	Unnamed__4	CTCC	819	4	+	Petroselinum hortense
228435	Unnamed__4	CTCC	832	4	-	Petroselinum hortense
228435	Unnamed__4	CTCC	863	4	+	Petroselinum hortense
228435	Unnamed__4	CTCC	876	4	+	Petroselinum hortense
228435	Unnamed__4	CTCC	1348	4	+	Petroselinum hortense
228435	Unnamed__4	CTCC	1616	4	-	Petroselinum hortense
228435	Unnamed__4	CTCC	1760	4	-	Petroselinum hortense
228435	Unnamed__4	CTCC	1764	4	+	Petroselinum hortense
228435	ARE	AAACCA	651	6	-	Zea mays	cis-acting regulatory element essential for the anaerobic induction
228435	ARE	AAACCA	1035	6	+	Zea mays	cis-acting regulatory element essential for the anaerobic induction
228435	CCGTCC motif	CCGTCC	1153	6	+	Nicotiana tabacum
228435	TATA-box	TAAAGATT	661	8	-	Arabidopsis thaliana	core promoter element around -30 of transcription start
228435	TATA-box	TATAA	871	5	-	Arabidopsis thaliana	core promoter element around -30 of transcription start
228435	TATA-box	TATA	872	4	+	Arabidopsis thaliana	core promoter element around -30 of transcription start
228435	TATA-box	TATTTAAA	952	8	-	Arabidopsis thaliana	core promoter element around -30 of transcription start
228435	TATA-box	TATAAA	1965	6	-	Helianthus annuus	core promoter element around -30 of transcription start
228435	TATA-box	TATAA	1966	5	-	Arabidopsis thaliana	core promoter element around -30 of transcription start
228435	TATA-box	TATA	1967	4	-	Arabidopsis thaliana	core promoter element around -30 of transcription start
228435	CAAT-box	CAAT	120	4	+	Nicotiana glutinosa
228435	CAAT-box	CAAT	375	4	-	Nicotiana glutinosa
228435	CAAT-box	CAAAT	423	5	+	Pisum sativum	common cis-acting element in promoter and enhancer regions
228435	CAAT-box	CAAT	479	4	+	Nicotiana glutinosa
228435	CAAT-box	CAAT	615	4	+	Nicotiana glutinosa
228435	CAAT-box	CAAT	633	4	+	Nicotiana glutinosa
228435	CAAT-box	CAAT	660	4	+	Nicotiana glutinosa
228435	CAAT-box	CAAT	777	4	+	Nicotiana glutinosa
228435	CAAT-box	CAAAT	837	5	+	Pisum sativum	common cis-acting element in promoter and enhancer regions
228435	CAAT-box	CCAAT	865	5	+	Arabidopsis thaliana	common cis-acting element in promoter and enhancer regions
228435	CAAT-box	CAAT	866	4	+	Nicotiana glutinosa
228435	CAAT-box	CAAT	1068	4	-	Nicotiana glutinosa
228435	CAAT-box	CCAAT	1123	5	+	Arabidopsis thaliana	common cis-acting element in promoter and enhancer regions
228435	CAAT-box	CAAT	1124	4	+	Nicotiana glutinosa
228435	CAAT-box	CCAAT	1244	5	+	Arabidopsis thaliana	common cis-acting element in promoter and enhancer regions
228435	CAAT-box	CAAT	1245	4	+	Nicotiana glutinosa
228435	CAAT-box	CCAAT	1305	5	-	Arabidopsis thaliana	common cis-acting element in promoter and enhancer regions
228435	CAAT-box	CCAAT	1551	5	-	Arabidopsis thaliana	common cis-acting element in promoter and enhancer regions
228435	CAAT-box	CCAAT	1567	5	+	Arabidopsis thaliana	common cis-acting element in promoter and enhancer regions
228435	CAAT-box	CAAT	1568	4	+	Nicotiana glutinosa
228435	CAAT-box	CAAT	1684	4	+	Nicotiana glutinosa
228435	CAAT-box	CAAT	1933	4	+	Nicotiana glutinosa
228435	MYB	TAACCA	380	6	+	Arabidopsis thaliana
228435	MYB	CAACAG	716	6	+	Arabidopsis thaliana
228435	CAT-box	GCCACT	526	6	-	Arabidopsis thaliana	cis-acting regulatory element related to meristem expression
228435	CAT-box	GCCACT	928	6	-	Arabidopsis thaliana	cis-acting regulatory element related to meristem expression
228435	DRE core	GCCGAC	1494	6	-	Arabidopsis thaliana
228435	CCGTCC-box	CCGTCC	1153	6	+	Petroselinum hortense
228435	ABRE	ACGTG	448	5	+	Arabidopsis thaliana	cis-acting element involved in the abscisic acid responsiveness
228435	ABRE	ACGTG	454	5	+	Arabidopsis thaliana	cis-acting element involved in the abscisic acid responsiveness
228435	ABRE	ACGTG	971	5	+	Arabidopsis thaliana	cis-acting element involved in the abscisic acid responsiveness
228435	TGACG-motif	TGACG	31	5	+	Hordeum vulgare	cis-acting regulatory element involved in the MeJA-responsiveness
228435	TGACG-motif	TGACG	80	5	-	Hordeum vulgare	cis-acting regulatory element involved in the MeJA-responsiveness
228435	TGACG-motif	TGACG	287	5	-	Hordeum vulgare	cis-acting regulatory element involved in the MeJA-responsiveness
228435	TGACG-motif	TGACG	1148	5	+	Hordeum vulgare	cis-acting regulatory element involved in the MeJA-responsiveness
228435	TATC-box	TATCCCA	853	7	+	Oryza sativa	cis-acting element involved in gibberellin-responsiveness
At-cRPE AT5G61410.1	G-box	ACACGTGGC	1810	9	+	Brassica napus	cis-acting regulatory element involved in light responsiveness
AT5G61410.1	G-box	CACGTG	1811	6	-	Arabidopsis thaliana	cis-acting regulatory element involved in light responsiveness
AT5G61410.1	I-box	cGATAAGGCG	1750	9	+	Zea mays	part of a light responsive element
AT5G61410.1	G-Box	CACGTT	80	6	+	Pisum sativum	cis-acting regulatory element involved in light responsiveness
AT5G61410.1	G-Box	CACGTG	1811	6	-	Pisum sativum	cis-acting regulatory element involved in light responsiveness
AT5G61410.1	WRE3	CCACCT	1007	6	-	Pisum sativum
AT5G61410.1	AT1-motif	AATTATTTTTTATT	1538	13	+	Solanum tuberosum	part of a light responsive module
AT5G61410.1	Unnamed__4	CTCC	44	4	+	Petroselinum hortense
AT5G61410.1	Unnamed__4	CTCC	99	4	-	Petroselinum hortense
AT5G61410.1	Unnamed__4	CTCC	129	4	-	Petroselinum hortense
AT5G61410.1	Unnamed__4	CTCC	454	4	-	Petroselinum hortense
AT5G61410.1	Unnamed__4	CTCC	578	4	-	Petroselinum hortense
AT5G61410.1	Unnamed__4	CTCC	740	4	+	Petroselinum hortense
AT5G61410.1	Unnamed__4	CTCC	809	4	+	Petroselinum hortense
AT5G61410.1	Unnamed__4	CTCC	870	4	-	Petroselinum hortense
AT5G61410.1	Unnamed__4	CTCC	891	4	-	Petroselinum hortense
AT5G61410.1	Unnamed__4	CTCC	927	4	-	Petroselinum hortense
AT5G61410.1	Unnamed__4	CTCC	945	4	-	Petroselinum hortense
AT5G61410.1	Unnamed__4	CTCC	948	4	-	Petroselinum hortense
AT5G61410.1	Unnamed__4	CTCC	954	4	-	Petroselinum hortense
AT5G61410.1	ARE	AAACCA	248	6	+	Zea mays	cis-acting regulatory element essential for the anaerobic induction
AT5G61410.1	TATA-box	ATTATA	55	6	+	Brassica napus	core promoter element around -30 of transcription start
AT5G61410.1	TATA-box	TATAA	56	5	-	Arabidopsis thaliana	core promoter element around -30 of transcription start
AT5G61410.1	TATA-box	TATA	57	4	+	Arabidopsis thaliana	core promoter element around -30 of transcription start
AT5G61410.1	TATA-box	TATATA	91	6	+	Arabidopsis thaliana	core promoter element around -30 of transcription start
AT5G61410.1	TATA-box	ATATAT	92	6	+	Brassica napus	core promoter element around -30 of transcription start
AT5G61410.1	TATA-box	TATA	93	4	+	Arabidopsis thaliana	core promoter element around -30 of transcription start
AT5G61410.1	TATA-box	TATACA	258	6	-	Helianthus annuus	core promoter element around -30 of transcription start
AT5G61410.1	TATA-box	TATATA	260	6	+	Arabidopsis thaliana	core promoter element around -30 of transcription start
AT5G61410.1	TATA-box	ATATAA	261	6	+	Brassica oleracea	core promoter element around -30 of transcription start
AT5G61410.1	TATA-box	TATA	262	4	+	Arabidopsis thaliana	core promoter element around -30 of transcription start
AT5G61410.1	TATA-box	ATTATA	320	6	+	Brassica napus	core promoter element around -30 of transcription start
AT5G61410.1	TATA-box	TATAA	321	5	-	Arabidopsis thaliana	core promoter element around -30 of transcription start
AT5G61410.1	TATA-box	TATA	322	4	+	Arabidopsis thaliana	core promoter element around -30 of transcription start
AT5G61410.1	TATA-box	TATATA	493	6	+	Arabidopsis thaliana	core promoter element around -30 of transcription start
AT5G61410.1	TATA-box	TATA	495	4	+	Arabidopsis thaliana	core promoter element around -30 of transcription start
AT5G61410.1	TATA-box	ATATAA	506	6	+	Brassica oleracea	core promoter element around -30 of transcription start
AT5G61410.1	TATA-box	TATA	507	4	+	Arabidopsis thaliana	core promoter element around -30 of transcription start
AT5G61410.1	TATA-box	TATAA	655	5	-	Arabidopsis thaliana	core promoter element around -30 of transcription start
AT5G61410.1	TATA-box	TATA	656	4	+	Arabidopsis thaliana	core promoter element around -30 of transcription start
AT5G61410.1	TATA-box	ATATAA	706	6	+	Brassica oleracea	core promoter element around -30 of transcription start
AT5G61410.1	TATA-box	TATA	707	4	+	Arabidopsis thaliana	core promoter element around -30 of transcription start
AT5G61410.1	TATA-box	tcTATAAATAgg	760	11	+	Nicotiana tabacum	core promoter element around -30 of transcription start
AT5G61410.1	TATA-box	TATA	762	4	+	Arabidopsis thaliana	core promoter element around -30 of transcription start
AT5G61410.1	TATA-box	TATAA	1091	5	-	Arabidopsis thaliana	core promoter element around -30 of transcription start
AT5G61410.1	TATA-box	TATA	1092	4	-	Arabidopsis thaliana	core promoter element around -30 of transcription start
AT5G61410.1	TATA-box	ATATAA	1315	6	+	Brassica oleracea	core promoter element around -30 of transcription start
AT5G61410.1	TATA-box	TATA	1316	4	-	Arabidopsis thaliana	core promoter element around -30 of transcription start
AT5G61410.1	TATA-box	TATA	1386	4	-	Arabidopsis thaliana	core promoter element around -30 of transcription start
AT5G61410.1	TATA-box	TACAAAA	1407	7	-	Oryza sativa	core promoter element around -30 of transcription start
AT5G61410.1	TATA-box	TATACA	1410	6	-	Helianthus annuus	core promoter element around -30 of transcription start
AT5G61410.1	TATA-box	TATATA	1412	6	-	Arabidopsis thaliana	core promoter element around -30 of transcription start
AT5G61410.1	TATA-box	ATATAT	1413	6	-	Brassica napus	core promoter element around -30 of transcription start
AT5G61410.1	TATA-box	TATATA	1414	6	-	Arabidopsis thaliana	core promoter element around -30 of transcription start
AT5G61410.1	TATA-box	ATATAA	1415	6	+	Brassica oleracea	core promoter element around -30 of transcription start
AT5G61410.1	TATA-box	TATA	1416	4	-	Arabidopsis thaliana	core promoter element around -30 of transcription start
AT5G61410.1	TATA-box	ATTATA	1433	6	+	Brassica napus	core promoter element around -30 of transcription start
AT5G61410.1	TATA-box	TATAA	1434	5	-	Arabidopsis thaliana	core promoter element around -30 of transcription start
AT5G61410.1	TATA-box	TATA	1435	4	-	Arabidopsis thaliana	core promoter element around -30 of transcription start
AT5G61410.1	TATA-box	TATATA	1526	6	-	Arabidopsis thaliana	core promoter element around -30 of transcription start
AT5G61410.1	TATA-box	TATA	1528	4	-	Arabidopsis thaliana	core promoter element around -30 of transcription start
AT5G61410.1	TATA-box	TACAAAA	1561	7	-	Oryza sativa	core promoter element around -30 of transcription start
AT5G61410.1	TATA-box	ATTATA	1571	6	+	Brassica napus	core promoter element around -30 of transcription start
AT5G61410.1	TATA-box	TATAA	1572	5	-	Arabidopsis thaliana	core promoter element around -30 of transcription start
AT5G61410.1	TATA-box	TATA	1573	4	-	Arabidopsis thaliana	core promoter element around -30 of transcription start
AT5G61410.1	TATA-box	TATTTAAA	1614	8	+	Arabidopsis thaliana	core promoter element around -30 of transcription start
AT5G61410.1	TATA-box	ATTATA	1639	6	+	Brassica napus	core promoter element around -30 of transcription start
AT5G61410.1	TATA-box	TATAA	1640	5	-	Arabidopsis thaliana	core promoter element around -30 of transcription start
AT5G61410.1	TATA-box	TATA	1641	4	-	Arabidopsis thaliana	core promoter element around -30 of transcription start
AT5G61410.1	TATA-box	TACAAAA	1647	7	-	Oryza sativa	core promoter element around -30 of transcription start
AT5G61410.1	GT1-motif	GGTTAA	1213	6	-	Arabidopsis thaliana	light responsive element
AT5G61410.1	AT~TATA-box	TATATA	91	6	+	Arabidopsis thaliana
AT5G61410.1	AT~TATA-box	TATATA	260	6	+	Arabidopsis thaliana
AT5G61410.1	AT~TATA-box	TATATA	493	6	+	Arabidopsis thaliana
AT5G61410.1	AT~TATA-box	TATATA	1412	6	-	Arabidopsis thaliana
AT5G61410.1	AT~TATA-box	TATATA	1414	6	-	Arabidopsis thaliana
AT5G61410.1	AT~TATA-box	TATATA	1526	6	-	Arabidopsis thaliana
AT5G61410.1	Box 4	ATTAAT	615	6	+	Petroselinum crispum	part of a conserved DNA module involved in light responsiveness
AT5G61410.1	Box 4	ATTAAT	1600	6	-	Petroselinum crispum	part of a conserved DNA module involved in light responsiveness
AT5G61410.1	MYC	CATGTG	122	6	+	Arabidopsis thaliana
AT5G61410.1	MYC	CATTTG	982	6	-	Arabidopsis thaliana
AT5G61410.1	MYC	CATTTG	1352	6	-	Arabidopsis thaliana
AT5G61410.1	MYC	CAATTG	1483	6	-	Arabidopsis thaliana
AT5G61410.1	MYC	CATTTG	1702	6	-	Arabidopsis thaliana
AT5G61410.1	MYB	CAACCA	175	6	-	Arabidopsis thaliana
AT5G61410.1	MYB	CAACCA	1099	6	+	Arabidopsis thaliana
AT5G61410.1	MYB	CAACCA	1422	6	-	Arabidopsis thaliana
AT5G61410.1	CAAT-box	CAAT	1	4	-	Nicotiana glutinosa
AT5G61410.1	CAAT-box	CAAAT	149	5	-	Pisum sativum	common cis-acting element in promoter and enhancer regions
AT5G61410.1	CAAT-box	CAAAT	212	5	+	Pisum sativum	common cis-acting element in promoter and enhancer regions
AT5G61410.1	CAAT-box	CAAT	233	4	+	Nicotiana glutinosa
AT5G61410.1	CAAT-box	CCAAT	251	5	+	Arabidopsis thaliana	common cis-acting element in promoter and enhancer regions
AT5G61410.1	CAAT-box	CAAT	252	4	+	Nicotiana glutinosa
AT5G61410.1	CAAT-box	CCAAT	268	5	+	Arabidopsis thaliana	common cis-acting element in promoter and enhancer regions
AT5G61410.1	CAAT-box	CAAT	269	4	+	Nicotiana glutinosa
AT5G61410.1	CAAT-box	CAAT	379	4	-	Nicotiana glutinosa
AT5G61410.1	CAAT-box	CAAT	431	4	+	Nicotiana glutinosa
AT5G61410.1	CAAT-box	CCAAT	451	5	-	Arabidopsis thaliana	common cis-acting element in promoter and enhancer regions
AT5G61410.1	CAAT-box	CAAT	564	4	-	Nicotiana glutinosa
AT5G61410.1	CAAT-box	CAAAT	602	5	+	Pisum sativum	common cis-acting element in promoter and enhancer regions
AT5G61410.1	CAAT-box	CAAT	645	4	-	Nicotiana glutinosa
AT5G61410.1	CAAT-box	CAAAT	674	5	-	Pisum sativum	common cis-acting element in promoter and enhancer regions
AT5G61410.1	CAAT-box	CAAT	682	4	+	Nicotiana glutinosa
AT5G61410.1	CAAT-box	CAAT	787	4	+	Nicotiana glutinosa
AT5G61410.1	CAAT-box	CAAT	825	4	+	Nicotiana glutinosa
AT5G61410.1	CAAT-box	CAAT	860	4	+	Nicotiana glutinosa
AT5G61410.1	CAAT-box	CAAAT	982	5	+	Pisum sativum	common cis-acting element in promoter and enhancer regions
AT5G61410.1	CAAT-box	CAAT	1164	4	-	Nicotiana glutinosa
AT5G61410.1	CAAT-box	CAAT	1239	4	+	Nicotiana glutinosa
AT5G61410.1	CAAT-box	CAAAT	1352	5	+	Pisum sativum	common cis-acting element in promoter and enhancer regions
AT5G61410.1	CAAT-box	CAAAT	1365	5	-	Pisum sativum	common cis-acting element in promoter and enhancer regions
AT5G61410.1	CAAT-box	CCAAT	1420	5	-	Arabidopsis thaliana	common cis-acting element in promoter and enhancer regions
AT5G61410.1	CAAT-box	CAAT	1483	4	+	Nicotiana glutinosa
AT5G61410.1	CAAT-box	CAAT	1485	4	-	Nicotiana glutinosa
AT5G61410.1	CAAT-box	CAAAT	1505	5	+	Pisum sativum	common cis-acting element in promoter and enhancer regions
AT5G61410.1	CAAT-box	CAAT	1508	4	-	Nicotiana glutinosa
AT5G61410.1	CAAT-box	CAAAT	1555	5	+	Pisum sativum	common cis-acting element in promoter and enhancer regions
AT5G61410.1	CAAT-box	CAAT	1625	4	+	Nicotiana glutinosa
AT5G61410.1	CAAT-box	CAAAT	1702	5	+	Pisum sativum	common cis-acting element in promoter and enhancer regions
AT5G61410.1	CAAT-box	CCAAT	1764	5	-	Arabidopsis thaliana	common cis-acting element in promoter and enhancer regions
AT5G61410.1	CAAT-box	CCAAT	1902	5	-	Arabidopsis thaliana	common cis-acting element in promoter and enhancer regions
AT5G61410.1	CAAT-box	CAAT	1920	4	-	Nicotiana glutinosa
AT5G61410.1	CAT-box	GCCACT	921	6	-	Arabidopsis thaliana	cis-acting regulatory element related to meristem expression
AT5G61410.1	DRE core	GCCGAC	117	6	-	Arabidopsis thaliana
AT5G61410.1	ABRE	ACGTG	80	5	-	Arabidopsis thaliana	cis-acting element involved in the abscisic acid responsiveness
AT5G61410.1	ABRE	TACGGTC	1800	7	-	Arabidopsis thaliana	cis-acting element involved in the abscisic acid responsiveness
AT5G61410.1	ABRE	GACACGTGGC	1809	9	+	Triticum aestivum	cis-acting element involved in the abscisic acid responsiveness
AT5G61410.1	ABRE	CACGTG	1811	6	-	Arabidopsis thaliana	cis-acting element involved in the abscisic acid responsiveness
AT5G61410.1	ABRE	ACGTG	1812	5	+	Arabidopsis thaliana	cis-acting element involved in the abscisic acid responsiveness
AT5G61410.1	TGACG-motif	TGACG	568	5	+	Hordeum vulgare	cis-acting regulatory element involved in the MeJA-responsiveness
AT5G61410.1	TGACG-motif	TGACG	1717	5	-	Hordeum vulgare	cis-acting regulatory element involved in the MeJA-responsiveness
AT5G61410.1	MSA-like	TCAAACGGT	1736	9	-	Catharanthus roseus	cis-acting element involved in cell cycle regulation
AT5G61410.1	P-box	CCTTTTG	46	7	+	Oryza sativa	gibberellin-responsive element
AT5G61410.1	CGTCA-motif	CGTCA	568	5	-	Hordeum vulgare	cis-acting regulatory element involved in the MeJA-responsiveness
AT5G61410.1	CGTCA-motif	CGTCA	1717	5	+	Hordeum vulgare	cis-acting regulatory element involved in the MeJA-responsiveness
AT5G61410.1	TGA-element	AACGAC	1620	6	+	Brassica oleracea	auxin-responsive element
AT5G61410.1	AAGAA-motif	gGTAAAGAAA	1844	9	-	Avena sativa
AT5G61410.1	chs-CMA1a	TTACTTAA	538	8	+	Daucus carota	part of a light responsive element
AT5G61410.1	chs-CMA1a	TTACTTAA	685	8	-	Daucus carota	part of a light responsive element
AT5G61410.1	TC-rich repeats	ATTCTCTAAC	1894	9	-	Nicotiana tabacum	cis-acting element involved in defense and stress responsiveness
AT5G61410.1	as-1	TGACG	568	5	+	Arabidopsis thaliana
AT5G61410.1	as-1	TGACG	1717	5	-	Arabidopsis thaliana
AT5G61410.1	TCA-element	CCATCTTTTT	1109	9	+	Nicotiana tabacum	cis-acting element involved in salicylic acid responsiveness
AT5G61410.1	TCA-element	CCATCTTTTT	1289	9	+	Nicotiana tabacum	cis-acting element involved in salicylic acid responsiveness
AT5G61410.1	WUN-motif	AAATTACT	145	8	-	Nicotiana glutinosa
AT5G61410.1	Myc	TCTCTTA	1909	7	-	Arabidopsis thaliana
AT5G61410.1	Myc	TCTCTTA	1930	7	+	Arabidopsis thaliana
AT5G61410.1		motif_sequence	129	4	-	organism	short_function
AT5G61410.1		motif_sequence	500	4	+	organism	short_function
AT5G61410.1		motif_sequence	578	4	-	organism	short_function
AT5G61410.1		motif_sequence	694	4	-	organism	short_function
AT5G61410.1		motif_sequence	1111	4	+	organism	short_function
AT5G61410.1		motif_sequence	1221	4	+	organism	short_function
AT5G61410.1		motif_sequence	1263	4	+	organism	short_function
AT5G61410.1		motif_sequence	1705	4	+	organism	short_function
AT5G61410.1		motif_sequence	1870	4	+	organism	short_function
AT5G61410.1	W box	TTGACC	35	6	-	Arabidopsis thaliana
AT5G61410.1	W box	TTGACC	730	6	+	Arabidopsis thaliana
AT5G61410.1	TCT-motif	TCTTAC	640	6	-	Arabidopsis thaliana	part of a light responsive element
AT5G61410.1	TCT-motif	TCTTAC	895	6	-	Arabidopsis thaliana	part of a light responsive element
AT5G61410.1	TCT-motif	TCTTAC	1908	6	-	Arabidopsis thaliana	part of a light responsive element
AT5G61410.1	Unnamed__1	CGTGG	1794	5	-	Zea mays
AT5G61410.1	Unnamed__1	CGTGG	1813	5	+	Zea mays
AT5G61410.1	AE-box	AGAAACTT	1864	8	-	Arabidopsis thaliana	part of a module for light response
AT5G61410.1	TATA	TATAAAAT	1386	8	+	Arabidopsis thaliana
AT5G61410.1	TATA	TATAAAAT	1435	8	+	Arabidopsis thaliana
Os-cRP LOC_Os03g07300	Unnamed__4	CTCC	524	4	-	Petroselinum hortense
LOC_Os03g07300	Unnamed__4	CTCC	716	4	-	Petroselinum hortense
LOC_Os03g07300	Unnamed__4	CTCC	855	4	-	Petroselinum hortense
LOC_Os03g07300	Unnamed__4	CTCC	904	4	+	Petroselinum hortense
LOC_Os03g07300	Unnamed__4	CTCC	1058	4	+	Petroselinum hortense
LOC_Os03g07300	Unnamed__4	CTCC	1232	4	-	Petroselinum hortense
LOC_Os03g07300	Unnamed__4	CTCC	1765	4	+	Petroselinum hortense
LOC_Os03g07300	Unnamed__4	CTCC	1768	4	+	Petroselinum hortense
LOC_Os03g07300	Unnamed__4	CTCC	1872	4	-	Petroselinum hortense
LOC_Os03g07300	Unnamed__4	CTCC	1888	4	+	Petroselinum hortense
LOC_Os03g07300	Unnamed__4	CTCC	1893	4	+	Petroselinum hortense
LOC_Os03g07300	Unnamed__4	CTCC	1898	4	+	Petroselinum hortense
LOC_Os03g07300	Unnamed__4	CTCC	1901	4	+	Petroselinum hortense
LOC_Os03g07300	Unnamed__4	CTCC	1915	4	+	Petroselinum hortense
LOC_Os03g07300	Unnamed__4	CTCC	1957	4	+	Petroselinum hortense
LOC_Os03g07300	Unnamed__4	CTCC	1968	4	-	Petroselinum hortense
LOC_Os03g07300	Unnamed__4	CTCC	1977	4	-	Petroselinum hortense
LOC_Os03g07300	ABRE4	CACGTA	1298	6	+	Zea mays
LOC_Os03g07300	WRE3	CCACCT	1555	6	-	Pisum sativum
LOC_Os03g07300	AT~TATA-box	TATATAAA	777	8	-	Arabidopsis thaliana
LOC_Os03g07300	AT~TATA-box	TATATA	779	6	+	Arabidopsis thaliana
LOC_Os03g07300	AT~TATA-box	TATATA	1302	6	-	Arabidopsis thaliana
LOC_Os03g07300	MYC	CATGTG	107	6	+	Arabidopsis thaliana
LOC_Os03g07300	MYC	CATGTG	420	6	+	Arabidopsis thaliana
LOC_Os03g07300	MYC	CATTTG	572	6	-	Arabidopsis thaliana
LOC_Os03g07300	MYC	CATTTG	1076	6	-	Arabidopsis thaliana
LOC_Os03g07300	MYC	CATTTG	1125	6	-	Arabidopsis thaliana
LOC_Os03g07300	MYC	CATGTG	1135	6	+	Arabidopsis thaliana
LOC_Os03g07300	TATA-box	TATA	10	4	+	Arabidopsis thaliana	core promoter element around -30 of transcription start
LOC_Os03g07300	TATA-box	TACATAAA	380	8	-	Oryza sativa	core promoter element around -30 of transcription start
LOC_Os03g07300	TATA-box	TATAAA	777	6	-	Helianthus annuus	core promoter element around -30 of transcription start
LOC_Os03g07300	TATA-box	TATATAA	778	7	-	Arabidopsis thaliana	core promoter element around -30 of transcription start
LOC_Os03g07300	TATA-box	TATATA	779	6	+	Arabidopsis thaliana	core promoter element around -30 of transcription start
LOC_Os03g07300	TATA-box	ATATAA	780	6	+	Brassica oleracea	core promoter element around -30 of transcription start
LOC_Os03g07300	TATA-box	TATA	781	4	+	Arabidopsis thaliana	core promoter element around -30 of transcription start
LOC_Os03g07300	TATA-box	TATATA	1302	6	-	Arabidopsis thaliana	core promoter element around -30 of transcription start
LOC_Os03g07300	TATA-box	ATATAA	1303	6	+	Brassica oleracea	core promoter element around -30 of transcription start
LOC_Os03g07300	TATA-box	TATA	1304	4	-	Arabidopsis thaliana	core promoter element around -30 of transcription start
LOC_Os03g07300	TATA-box	TATA	1530	4	-	Arabidopsis thaliana	core promoter element around -30 of transcription start
LOC_Os03g07300	G-box	TACGTG	1298	6	-	Arabidopsis thaliana	cis-acting regulatory element involved in light responsiveness
LOC_Os03g07300	MYB-like sequence	TAACCA	1751	6	+	Arabidopsis thaliana
LOC_Os03g07300	MRE	AACCTAA	512	7	-	Petroselinum crispum	MYB binding site involved in light responsiveness
LOC_Os03g07300	box S	AGCCACC	502	7	+	Arabidopsis thaliana
LOC_Os03g07300	Unnamed__2	CCCCGG	869	6	+	Zea mays
LOC_Os03g07300	ABRE	ACGTG	1298	5	-	Arabidopsis thaliana	cis-acting element involved in the abscisic acid responsiveness
LOC_Os03g07300	GARE-motif	TCTGTTG	97	7	+	Brassica oleracea	gibberellin-responsive element
LOC_Os03g07300	AuxRR-core	GGTCCAT	242	7	-	Nicotiana tabacum	cis-acting regulatory element involved in auxin responsiveness
LOC_Os03g07300	TGACG-motif	TGACG	736	5	+	Hordeum vulgare	cis-acting regulatory element involved in the MeJA-responsiveness
LOC_Os03g07300	CAAT-box	CAAT	122	4	-	Nicotiana glutinosa
LOC_Os03g07300	CAAT-box	CAAAT	153	5	-	Pisum sativum	common cis-acting element in promoter and enhancer regions
LOC_Os03g07300	CAAT-box	CAAAT	167	5	-	Pisum sativum	common cis-acting element in promoter and enhancer regions
LOC_Os03g07300	CAAT-box	CAAT	190	4	-	Nicotiana glutinosa
LOC_Os03g07300	CAAT-box	CAAT	255	4	-	Nicotiana glutinosa
LOC_Os03g07300	CAAT-box	CAAT	274	4	-	Nicotiana glutinosa
LOC_Os03g07300	CAAT-box	CAAAT	292	5	-	Pisum sativum	common cis-acting element in promoter and enhancer regions
LOC_Os03g07300	CAAT-box	CAAAT	330	5	-	Pisum sativum	common cis-acting element in promoter and enhancer regions
LOC_Os03g07300	CAAT-box	CAAT	406	4	-	Nicotiana glutinosa
LOC_Os03g07300	CAAT-box	CAAT	428	4	+	Nicotiana glutinosa
LOC_Os03g07300	CAAT-box	CAAT	447	4	-	Nicotiana glutinosa
LOC_Os03g07300	CAAT-box	CAAT	477	4	+	Nicotiana glutinosa
LOC_Os03g07300	CAAT-box	CAAT	489	4	+	Nicotiana glutinosa
LOC_Os03g07300	CAAT-box	CAAT	498	4	+	Nicotiana glutinosa
LOC_Os03g07300	CAAT-box	CAAAT	572	5	+	Pisum sativum	common cis-acting element in promoter and enhancer regions
LOC_Os03g07300	CAAT-box	CAAT	628	4	-	Nicotiana glutinosa
LOC_Os03g07300	CAAT-box	CAAAT	654	5	-	Pisum sativum	common cis-acting element in promoter and enhancer regions
LOC_Os03g07300	CAAT-box	CAAT	672	4	-	Nicotiana glutinosa
LOC_Os03g07300	CAAT-box	CAAT	708	4	-	Nicotiana glutinosa
LOC_Os03g07300	CAAT-box	CAAT	729	4	-	Nicotiana glutinosa
LOC_Os03g07300	CAAT-box	CAAT	747	4	-	Nicotiana glutinosa
LOC_Os03g07300	CAAT-box	CAAT	938	4	+	Nicotiana glutinosa
LOC_Os03g07300	CAAT-box	CAAAT	1076	5	+	Pisum sativum	common cis-acting element in promoter and enhancer regions
LOC_Os03g07300	CAAT-box	CAAAT	1125	5	+	Pisum sativum	common cis-acting element in promoter and enhancer regions
LOC_Os03g07300	CAAT-box	CAAAT	1228	5	-	Pisum sativum	common cis-acting element in promoter and enhancer regions
LOC_Os03g07300	CAAT-box	CAAT	1311	4	+	Nicotiana glutinosa
LOC_Os03g07300	CAAT-box	CCAAT	1347	5	+	Arabidopsis thaliana	common cis-acting element in promoter and enhancer regions
LOC_Os03g07300	CAAT-box	CAAT	1348	4	+	Nicotiana glutinosa
LOC_Os03g07300	CAAT-box	CAAT	1393	4	+	Nicotiana glutinosa
LOC_Os03g07300	CAAT-box	CAAT	1451	4	-	Nicotiana glutinosa
LOC_Os03g07300	CAAT-box	CAAAT	1937	5	+	Pisum sativum	common cis-acting element in promoter and enhancer regions
LOC_Os03g07300	CAAT-box	CAACCAACTCC	1968	10	-	Arabidopsis thaliana	common cis-acting element in promoter and enhancer regions
LOC_Os03g07300	MYB	CAACAG	98	6	-	Arabidopsis thaliana
LOC_Os03g07300	MYB	CAACCA	1654	6	+	Arabidopsis thaliana
LOC_Os03g07300	MYB	TAACCA	1751	6	+	Arabidopsis thaliana
LOC_Os03g07300	MYB	CAACCA	1755	6	+	Arabidopsis thaliana
LOC_Os03g07300	CARE	CAACTCCC	1967	8	-	Oryza sativa
LOC_Os03g07300	CAT-box	GCCACT	1081	6	+	Arabidopsis thaliana	cis-acting regulatory element related to meristem expression
LOC_Os03g07300	CAT-box	GCCACT	1539	6	+	Arabidopsis thaliana	cis-acting regulatory element related to meristem expression
LOC_Os03g07300	CCAAT-box	CAACGG	279	6	-	Hordeum vulgare	MYBHv1 binding site
LOC_Os03g07300	GA-motif	ATAGATAA	5	8	-	Arabidopsis thaliana	part of a light responsive element
LOC_Os03g07300	MYB recognition site	CCGTTG	279	6	+	Arabidopsis thaliana
LOC_Os03g07300	TCA-element	CCATCTTTTT	1169	9	+	Nicotiana tabacum	cis-acting element involved in salicylic acid responsiveness
LOC_Os03g07300	as-1	TGACG	736	5	+	Arabidopsis thaliana
LOC_Os03g07300	TGA-element	AACGAC	1705	6	-	Brassica oleracea	auxin-responsive element
LOC_Os03g07300	CGTCA-motif	CGTCA	736	5	-	Hordeum vulgare	cis-acting regulatory element involved in the MeJA-responsiveness
LOC_Os03g07300	Myb	TAACTG	2	6	-	Arabidopsis thaliana
LOC_Os03g07300	Myb	TAACTG	1478	6	+	Arabidopsis thaliana
LOC_Os03g07300	LTR	CCGAAA	247	6	+	Hordeum vulgare	cis-acting element involved in low-temperature responsiveness
LOC_Os03g07300	LTR	CCGAAA	1380	6	+	Hordeum vulgare	cis-acting element involved in low-temperature responsiveness
LOC_Os03g07300	LTR	CCGAAA	1505	6	+	Hordeum vulgare	cis-acting element involved in low-temperature responsiveness
LOC_Os03g07300	chs-Unit 1 m1	ACCTAACCCGC	1678	10	-	Hordeum vulgare	part of a light responsive element
LOC_Os03g07300	AAGAA-motif	GAAAGAA	1152	7	+	Avena sativa
LOC_Os03g07300	STRE	AGGGG	1060	5	-	Arabidopsis thaliana
LOC_Os03g07300	STRE	AGGGG	1411	5	+	Arabidopsis thaliana
LOC_Os03g07300	STRE	AGGGG	1437	5	+	Arabidopsis thaliana
LOC_Os03g07300	Unnamed__1	CGTGG	1805	5	-	Zea mays
LOC_Os03g07300	Myb-binding site	CAACAG	98	6	-	Nicotiana tabacum
LOC_Os03g07300	AC-II	CCACCAACCCCC	1967	11	-	Phaseolus vulgaris
LOC_Os03g07300	ABRE3a	TACGTG	1298	6	-	Zea mays
LOC_Os03g07300		motif_sequence	80	4	+	organism	short_function
LOC_Os03g07300		motif_sequence	91	4	+	organism	short_function
LOC_Os03g07300		motif_sequence	108	4	+	organism	short_function
LOC_Os03g07300		motif_sequence	180	4	+	organism	short_function
LOC_Os03g07300		motif_sequence	439	4	+	organism	short_function
LOC_Os03g07300		motif_sequence	893	4	+	organism	short_function
LOC_Os03g07300		motif_sequence	928	4	-	organism	short_function
LOC_Os03g07300		motif_sequence	996	4	+	organism	short_function
LOC_Os03g07300		motif_sequence	1136	4	+	organism	short_function
LOC_Os03g07300		motif_sequence	1374	4	-	organism	short_function
LOC_Os03g07300		motif_sequence	1407	4	-	organism	short_function
LOC_Os03g07300		motif_sequence	1473	4	-	organism	short_function
LOC_Os03g07300		motif_sequence	1483	4	-	organism	short_function
LOC_Os03g07300		motif_sequence	1522	4	-	organism	short_function
LOC_Os03g07300		motif_sequence	1574	4	-	organism	short_function
LOC_Os03g07300		motif_sequence	1687	4	-	organism	short_function
LOC_Os03g07300		motif_sequence	1853	4	-	organism	short_function
LOC_Os03g07300		motif_sequence	1886	4	+	organism	short_function
LOC_Os03g07300		motif_sequence	1891	4	+	organism	short_function
LOC_Os03g07300		motif_sequence	1896	4	+	organism	short_function
LOC_Os03g07300		motif_sequence	1977	4	-	organism	short_function
